# Supplementary material for: Repurposing type I–F CRISPR–Cas system as a transcriptional activation tool in human cells
Source: Nat Commun. 2020 Jun 19;11:3136. doi: 10.1038/s41467-020-16880-8 (PMC7305327; doi:10.1038/s41467-020-16880-8)
Supplement: Supplementary file 4 — Supplementary Data 1 [file 41467_2020_16880_MOESM4_ESM.xlsx]

## Sheet: Sheet1
Supplementary Data 1. crRNA sequences in Figure 1, 2, 4, 5, and 6
crRNA name	Target	strand	Spacer sequence (5'-3')	Figure
type I-Fv tetg	tetracycline response element	-	actccctatcagtgatagagaaaagtgaaagt	Fig. 1f
type I-F tetg	tetracycline response element	-	actccctatcagtgatagagaaaagtgaaagt	Fig. 1e, g,
type I-F HBB g1 (32nt) (-100)	HBB	-	agaagagccaaggacaggtacggctgtcatca	Fig. 2b, 4b, 5b
type I-F HBB g2 (32nt) (-200)	HBB	-	aagagatatatcttagagggagggctgagggt	Fig. 2a, 2b, 4a, 4b, 5b, 5c, 6b, 6d
type I-F HBB g3 (32nt) (-300)	HBB	-	aagctgtgattccaaatattacgtaaatacac	Fig. 2b
type I-F HBB g4 (32nt) (-400)	HBB	-	aaagctgaattatggtagacaaaactcttcca	Fig. 2b
type I-F HBG g1 (32nt) (-100)	HBG	-	ttgacaaggcaaacttgaccaatagtcttaga	Fig. 2b, 4b, 5b
type I-F HBG g2 (32nt) (-200)	HBG	-	acactatctcaatgcaaatatctgtctgaaac	Fig. 2b, 4a, 4b, 4c, 5b, 5c, 6b, 6d
type I-F HBG g3 (32nt) (-300)	HBG	+	tttagctagttttcttctcccaccatagaaga	Fig. 2b
type I-F HBG g4 (32nt) (-400)	HBG	-	tgaacttttcaaaaattggtacatgctttaac	Fig. 2b
type I-F HBG g5 (32nt) (-500)	HBG	-	aatgcttactaaatgagactaagacgtgtccc	Fig. 2b
type I-F OCT4 g1 (32nt) (-100)	OCT4	+	taatggtggtggcaatggtgtctgtggaaggg	Fig. 2b, 4b
type I-F OCT4 g2 (32nt) (-200)	OCT4	-	agtctgggcaacaaagtgagaccctgtcttaa	Fig. 2b, 4b
type I-F OCT4 g3 (32nt) (-300)	OCT4	+	aaagcaatccttctgctccagcctcctaagtg	Fig. 2b
type I-F OCT4 g4 (32nt) (-400)	OCT4	-	tgggtaacatagcaaggccccatctctactaa	Fig. 2b
type I-F OCT4 g5 (32nt) (-500)	OCT4	-	agggagcgggttgggagttgaaagttgggtgt	Fig. 2b
type I-F SOX2 g1 (32nt) (-100)	SOX2	-	tttcatgcaaaacccggcagcgaggctgggct	Fig. 2b, 4b, 5b
type I-F SOX2 g2 (32nt) (-200)	SOX2	+	agccactgagaaacctttgtatcccctctcgc	Fig. 2b, 4a, 4b, 4c, 5b, 5c
type I-F SOX2 g3 (32nt) (-300)	SOX2	-	cacgtagtcttagtgctgtttacccacttcct	Fig. 2b
type I-F SOX2 g4 (32nt) (-400)	SOX2	-	gcaccttagctgcttcccgcgtcccatcctca	Fig. 2b
type I-F SOX2 g5 (32nt) (-500)	SOX2	+	aactccagcccctctggtgccgctcccgtact	Fig. 2b
type I-F IL1B g1 (32nt) (-100)	IL1B	-	atgaaccagagaattatctcagtttattagtc	Fig. 2b, 4b, 5c
type I-F IL1B g2 (32nt) (-200)	IL1B	+	tgacaatcgttgtgcagttgatgtccacatta	Fig. 2b, 4b
type I-F IL1B g3 (32nt) (-300)	IL1B	-	taaacttaagtacaaagaagtgaatgaagaaa	Fig. 2b
type I-F IL1B g4 (32nt) (-400)	IL1B	-	acaccctcaatacagacagggagggctattgg	Fig. 2b
type I-F IL1B g5 (32nt) (-500)	IL1B	-	tgaaccctgcataccgtatgttctctgcccca	Fig. 2b
type I-F IL1R2 g1 (32nt) (-100)	IL1R2	-	atcactttaaaaccacctctcggctggaagta	Fig. 2b, 4b
type I-F IL1R2 g2 (32nt) (-200)	IL1R2	+	taaaagcgttccttggatggaaaaccaactct	Fig. 2b, 4b
type I-F IL1R2 g3 (32nt) (-300)	IL1R2	-	acaatctagaataaggaattagataaccaacc	Fig. 2b
type I-F IL1R2 g4 (32nt) (-400)	IL1R2	-	gaaggtgttgttggttgctcctctctcccatg	Fig. 2b
type I-F IL1R2 g5 (32nt) (-500)	IL1R2	-	atgagttctcagatccgcgggctctgagcaaa	Fig. 2b
type I-F HBB g2 (26nt) (-200)	HBB	-	aagagatatatcttagagggagggct	Fig. 4a
type I-F HBB g2 (38nt) (-200)	HBB	-	aagagatatatcttagagggagggctgagggtttgaag	Fig. 4a
type I-F HBB g2 (44nt) (-200)	HBB	-	aagagatatatcttagagggagggctgagggtttgaagtccaac	Fig. 4a
type I-F HBB g2 (50nt) (-200)	HBB	-	aagagatatatcttagagggagggctgagggtttgaagtccaactcctaa	Fig. 4a
type I-F HBB g2 (56nt) (-200)	HBB	-	aagagatatatcttagagggagggctgagggtttgaagtccaactcctaagccagt	Fig. 4a
type I-F HBG g2 (26nt) (-200)	HBG	-	acactatctcaatgcaaatatctgtc	Fig. 4a
type I-F HBG g2 (38nt) (-200)	HBG	-	acactatctcaatgcaaatatctgtctgaaacggtccc	Fig. 4a
type I-F HBG g2 (44nt) (-200)	HBG	-	acactatctcaatgcaaatatctgtctgaaacggtccctggcta	Fig. 4a
type I-F HBG g2 (50nt) (-200)	HBG	-	acactatctcaatgcaaatatctgtctgaaacggtccctggctaaactcc	Fig. 4a
type I-F HBG g2 (56nt) (-200)	HBG	-	acactatctcaatgcaaatatctgtctgaaacggtccctggctaaactccacccat	Fig. 4a
type I-F SOX2 g2 (26nt) (-200)	SOX2	+	agccactgagaaacctttgtatcccc	Fig. 4a
type I-F SOX2 g2 (38nt) (-200)	SOX2	+	agccactgagaaacctttgtatcccctctcgcagcaac	Fig. 4a
type I-F SOX2 g2 (44nt) (-200)	SOX2	+	agccactgagaaacctttgtatcccctctcgcagcaacaggtca	Fig. 4a
type I-F SOX2 g2 (50nt) (-200)	SOX2	+	agccactgagaaacctttgtatcccctctcgcagcaacaggtcacaccac	Fig. 4a
type I-F SOX2 g2 (56nt) (-200)	SOX2	+	agccactgagaaacctttgtatcccctctcgcagcaacaggtcacaccacacgcct	Fig. 4a
type I-F HBG 1-6 mismatch g2	HBG		TGTGATtctcaatgcaaatatctgtctgaaac	Fig. 6b
type I-F HBG 7-12 mismatch g2	HBG		acactaAGAGTTtgcaaatatctgtctgaaac	Fig. 6b
type I-F HBG 13-18 mismatch g2	HBG		acactatctcaaACGTTTtatctgtctgaaac	Fig. 6b
type I-F HBG 19-24 mismatch g2	HBG		acactatctcaatgcaaaATAGACtctgaaac	Fig. 6b
type I-F HBG 25-30 mismatch g2	HBG		acactatctcaatgcaaatatctgAGACTTac	Fig. 6b
type I-F HBB 1-6 mismatch g2	HBB		TTCTCTtatatcttagagggagggctgagggt	Fig. 6b
type I-F HBB 7-12 mismatch g2	HBB		aagagaATATAGttagagggagggctgagggt	Fig. 6b
type I-F HBB 13-18 mismatch g2	HBB		aagagatatatcAATCTCggagggctgagggt	Fig. 6b
type I-F HBB 19-24 mismatch g2	HBB		aagagatatatcttagagCCTCCCctgagggt	Fig. 6b
type I-F HBB 25-30 mismatch g2	HBB		aagagatatatcttagagggagggGACTCCgt	Fig. 6b
type I-F HBG 1 mismatch g2	HBG		Tcactatctcaatgcaaatatctgtctgaaac	Fig. 6d
type I-F HBG 2 mismatch g2	HBG		aGactatctcaatgcaaatatctgtctgaaac	Fig. 6d
type I-F HBG 3 mismatch g2	HBG		acTctatctcaatgcaaatatctgtctgaaac	Fig. 6d
type I-F HBG 4 mismatch g2	HBG		acaGtatctcaatgcaaatatctgtctgaaac	Fig. 6d
type I-F HBG 5 mismatch g2	HBG		acacAatctcaatgcaaatatctgtctgaaac	Fig. 6d
type I-F HBG 6 mismatch g2	HBG		acactTtctcaatgcaaatatctgtctgaaac	Fig. 6d
type I-F HBG 7 mismatch g2	HBG		acactaActcaatgcaaatatctgtctgaaac	Fig. 6d
type I-F HBG 8 mismatch g2	HBG		acactatGtcaatgcaaatatctgtctgaaac	Fig. 6d
type I-F HBG 9 mismatch g2	HBG		acactatcAcaatgcaaatatctgtctgaaac	Fig. 6d
type I-F HBG 10 mismatch g2	HBG		acactatctGaatgcaaatatctgtctgaaac	Fig. 6d
type I-F HBG 11 mismatch g2	HBG		acactatctcTatgcaaatatctgtctgaaac	Fig. 6d
type I-F HBG 12 mismatch g2	HBG		acactatctcaTtgcaaatatctgtctgaaac	Fig. 6d
type I-F HBG 13 mismatch g2	HBG		acactatctcaaAgcaaatatctgtctgaaac	Fig. 6d
type I-F HBG 14 mismatch g2	HBG		acactatctcaatCcaaatatctgtctgaaac	Fig. 6d
type I-F HBG 15 mismatch g2	HBG		acactatctcaatgGaaatatctgtctgaaac	Fig. 6d
type I-F HBG 16 mismatch g2	HBG		acactatctcaatgcTaatatctgtctgaaac	Fig. 6d
type I-F HBG 17 mismatch g2	HBG		acactatctcaatgcaTatatctgtctgaaac	Fig. 6d
type I-F HBG 18 mismatch g2	HBG		acactatctcaatgcaaTtatctgtctgaaac	Fig. 6d
type I-F HBG 19 mismatch g2	HBG		acactatctcaatgcaaaAatctgtctgaaac	Fig. 6d
type I-F HBG 20 mismatch g2	HBG		acactatctcaatgcaaatTtctgtctgaaac	Fig. 6d
type I-F HBG 21 mismatch g2	HBG		acactatctcaatgcaaataActgtctgaaac	Fig. 6d
type I-F HBG 22 mismatch g2	HBG		acactatctcaatgcaaatatGtgtctgaaac	Fig. 6d
type I-F HBG 23 mismatch g2	HBG		acactatctcaatgcaaatatcAgtctgaaac	Fig. 6d
type I-F HBG 24 mismatch g2	HBG		acactatctcaatgcaaatatctCtctgaaac	Fig. 6d
type I-F HBG 25 mismatch g2	HBG		acactatctcaatgcaaatatctgActgaaac	Fig. 6d
type I-F HBG 26 mismatch g2	HBG		acactatctcaatgcaaatatctgtGtgaaac	Fig. 6d
type I-F HBG 27 mismatch g2	HBG		acactatctcaatgcaaatatctgtcAgaaac	Fig. 6d
type I-F HBG 28 mismatch g2	HBG		acactatctcaatgcaaatatctgtctCaaac	Fig. 6d
type I-F HBG 29 mismatch g2	HBG		acactatctcaatgcaaatatctgtctgTaac	Fig. 6d
type I-F HBG 30 mismatch g2	HBG		acactatctcaatgcaaatatctgtctgaTac	Fig. 6d
type I-F HBG 31 mismatch g2	HBG		acactatctcaatgcaaatatctgtctgaaTc	Fig. 6d
type I-F HBG 32 mismatch g2	HBG		acactatctcaatgcaaatatctgtctgaaaG	Fig. 6d
type I-F HBB 1 mismatch g2	HBB		Tagagatatatcttagagggagggctgagggt	Fig. 6d
type I-F HBB 2 mismatch g2	HBB		aTgagatatatcttagagggagggctgagggt	Fig. 6d
type I-F HBB 3 mismatch g2	HBB		aaCagatatatcttagagggagggctgagggt	Fig. 6d
type I-F HBB 4 mismatch g2	HBB		aagTgatatatcttagagggagggctgagggt	Fig. 6d
type I-F HBB 5 mismatch g2	HBB		aagaCatatatcttagagggagggctgagggt	Fig. 6d
type I-F HBB 6 mismatch g2	HBB		aagagTtatatcttagagggagggctgagggt	Fig. 6d
type I-F HBB 7 mismatch g2	HBB		aagagaAatatcttagagggagggctgagggt	Fig. 6d
type I-F HBB 8 mismatch g2	HBB		aagagatTtatcttagagggagggctgagggt	Fig. 6d
type I-F HBB 9 mismatch g2	HBB		aagagataAatcttagagggagggctgagggt	Fig. 6d
type I-F HBB 10 mismatch g2	HBB		aagagatatTtcttagagggagggctgagggt	Fig. 6d
type I-F HBB 11 mismatch g2	HBB		aagagatataActtagagggagggctgagggt	Fig. 6d
type I-F HBB 12 mismatch g2	HBB		aagagatatatGttagagggagggctgagggt	Fig. 6d
type I-F HBB 13 mismatch g2	HBB		aagagatatatcAtagagggagggctgagggt	Fig. 6d
type I-F HBB 14 mismatch g2	HBB		aagagatatatctAagagggagggctgagggt	Fig. 6d
type I-F HBB 15 mismatch g2	HBB		aagagatatatcttTgagggagggctgagggt	Fig. 6d
type I-F HBB 16 mismatch g2	HBB		aagagatatatcttaCagggagggctgagggt	Fig. 6d
type I-F HBB 17 mismatch g2	HBB		aagagatatatcttagTgggagggctgagggt	Fig. 6d
type I-F HBB 18 mismatch g2	HBB		aagagatatatcttagaCggagggctgagggt	Fig. 6d
type I-F HBB 19 mismatch g2	HBB		aagagatatatcttagagCgagggctgagggt	Fig. 6d
type I-F HBB 20 mismatch g2	HBB		aagagatatatcttagaggCagggctgagggt	Fig. 6d
type I-F HBB 21 mismatch g2	HBB		aagagatatatcttagagggTgggctgagggt	Fig. 6d
type I-F HBB 22 mismatch g2	HBB		aagagatatatcttagagggaCggctgagggt	Fig. 6d
type I-F HBB 23 mismatch g2	HBB		aagagatatatcttagagggagCgctgagggt	Fig. 6d
type I-F HBB 24 mismatch g2	HBB		aagagatatatcttagagggaggCctgagggt	Fig. 6d
type I-F HBB 25 mismatch g2	HBB		aagagatatatcttagagggagggGtgagggt	Fig. 6d
type I-F HBB 26 mismatch g2	HBB		aagagatatatcttagagggagggcAgagggt	Fig. 6d
type I-F HBB 27 mismatch g2	HBB		aagagatatatcttagagggagggctCagggt	Fig. 6d
type I-F HBB 28 mismatch g2	HBB		aagagatatatcttagagggagggctgTgggt	Fig. 6d
type I-F HBB 29 mismatch g2	HBB		aagagatatatcttagagggagggctgaCggt	Fig. 6d
type I-F HBB 30 mismatch g2	HBB		aagagatatatcttagagggagggctgagCgt	Fig. 6d
type I-F HBB 31 mismatch g2	HBB		aagagatatatcttagagggagggctgaggCt	Fig. 6d
type I-F HBB 32 mismatch g2	HBB		aagagatatatcttagagggagggctgagggA	Fig. 6d
