# Supplementary material for: Repurposing type I–F CRISPR–Cas system as a transcriptional activation tool in human cells
Source: Nat Commun. 2020 Jun 19;11:3136. doi: 10.1038/s41467-020-16880-8 (PMC7305327; doi:10.1038/s41467-020-16880-8)
Supplement: Supplementary file 5 — Supplementary Data 2 [file 41467_2020_16880_MOESM5_ESM.xlsx]

## Sheet: Sheet1
Supplementary Data 2. crRNAs and gRNAs for activation efficiency comparison in Figure 3
crRNA name	Target	Spacer sequence (5'-3')	Figure
type I-F HBB (-244)	HBB	aagctgtgattccaaatattacgtaaatacac	Fig. 3b
type I-E HBB (-244)	HBB	ctgtgattccaaatattacgtaaatacacttg	Fig. 3b
SpCas9 HBB (-244)	HBB	taatatttggaatcacagct	Fig. 3b
AsCas12 HBB (-244)	HBB	cgtaatatttggaatcacag	Fig. 3b
type I-F HBB (-170)	HBB	aagagatatatcttagagggagggctgagggt	Fig. 3b
type I-E HBB (-170)	HBB	agatatatcttagagggagggctgagggtttg	Fig. 3b
SpCas9 HBB (-170)	HBB	tccctctaagatatatctct	Fig. 3b
AsCas12 HBB (-170)	HBB	tactgatggtatggggccaa	Fig. 3b
type I-F HBG (-143)	HBG	acactatctcaatgcaaatatctgtctgaaac	Fig. 3c
type I-E HBG (-143)	HBG	gaccgtttcagacagatatttgcattgagata	Fig. 3c
SpCas9 HBG (-143)	HBG	atgcaaatatctgtctgaaa	Fig. 3c
AsCas12 HBG (-143)	HBG	cattgagatagtgtggggaa	Fig. 3c
type I-F SOX2 (-174)	SOX2	agccactgagaaacctttgtatcccctctcgc	Fig. 3d
type I-E SOX2 (-174)	SOX2	gtttctcagtggctggcaggctggctctggga	Fig. 3d
SpCas9 SOX2 (-174)	SOX2	tacaaaggtttctcagtggc	Fig. 3d
AsCas12 SOX2 (-174)	SOX2	tcagtggctggcaggctggc	Fig. 3d
type I-F IL1B (-75)	IL1B	atgaaccagagaattatctcagtttattagtc	Fig. 3e
type I-E IL1B (-75)	IL1B	ggactaataaactgagataattctctggttca	Fig. 3e
SpCas9 IL1B (-75)	IL1B	tgagataattctctggttca	Fig. 3e
AsCas12 IL1B (-75)	IL1B	ctactccttgcccttccatg	Fig. 3e
