# Supplementary material for: Repurposing type I–F CRISPR–Cas system as a transcriptional activation tool in human cells
Source: Nat Commun. 2020 Jun 19;11:3136. doi: 10.1038/s41467-020-16880-8 (PMC7305327; doi:10.1038/s41467-020-16880-8)
Supplement: Supplementary file 6 — Supplementary Data 3 [file 41467_2020_16880_MOESM6_ESM.xlsx]

## Sheet: Sheet1
Supplementary Data 3. Customized CRISPR arrays in Figure 5
crRNA name	Target	strand	Complete pre-crRNA sequence (5'-3')	Figure
HBB CRISPR array crRNA1/2	HBB		gttcactgccgtataggcagctaagaaaaagagatatatcttagagggagggctgagggtgttcactgccgtataggcagctaagaaaaagctgtgattccaaatattacgtaaatacacgttcactgccgtataggcagctaagaaa	Fig. 5b
HBG CRISPR array crRNA1/2	HBG		gttcactgccgtataggcagctaagaaattgacaaggcaaacttgaccaatagtcttagagttcactgccgtataggcagctaagaaaacactatctcaatgcaaatatctgtctgaaacgttcactgccgtataggcagctaagaaa	Fig. 5b
SOX2 CRISPR array crRNA1/2	SOX2		gttcactgccgtataggcagctaagaaatttcatgcaaaacccggcagcgaggctgggctgttcactgccgtataggcagctaagaaaagccactgagaaacctttgtatcccctctcgcgttcactgccgtataggcagctaagaaa	Fig. 5b
HBB/HBG CRISPR array crRNA	HBB/HBG		gttcactgccgtataggcagctaagaaaaagagatatatcttagagggagggctgagggtgttcactgccgtataggcagctaagaaaacactatctcaatgcaaatatctgtctgaaacgttcactgccgtataggcagctaagaaa	Fig. 5c
IL1B/SOX2 CRISPR array crRNA	IL1B/SOX2		gttcactgccgtataggcagctaagaaaatgaaccagagaattatctcagtttattagtcgttcactgccgtataggcagctaagaaaagccactgagaaacctttgtatcccctctcgcgttcactgccgtataggcagctaagaaa	Fig. 5c
IL1B/HBG/HBB CRISPR array crRNA	IL1B/HBG/HBB		gttcactgccgtataggcagctaagaaatgacaatcgttgtgcagttgatgtccacattagttcactgccgtataggcagctaagaaaacactatctcaatgcaaatatctgtctgaaacgttcactgccgtataggcagctaagaaaaagagatatatcttagagggagggctgagggtgttcactgccgtataggcagctaagaaa	Fig. 5c
