# Supplementary material for: Repurposing type I–F CRISPR–Cas system as a transcriptional activation tool in human cells
Source: Nat Commun. 2020 Jun 19;11:3136. doi: 10.1038/s41467-020-16880-8 (PMC7305327; doi:10.1038/s41467-020-16880-8)
Supplement: Supplementary file 7 — Supplementary Data 4 [file 41467_2020_16880_MOESM7_ESM.xlsx]

## Sheet: Sheet1
Supplementary Data 4. crRNAs and gRNAs for detecting off-target activations in Figure 7
crRNA name	Target	Spacer sequence (5'-3')	Figure
type I-F HBB (-173)	HBB	ctcagccctccctctaagatatatctcttggc	Fig. 7a
SpCas9 HBB (-173)	HBB	tatcttagagggagggctga	Fig. 7a
type I-F HBB (-126)	HBB	gtacctgtccttggctcttctggcactggctt	Fig. 7b
SpCas9 HBB (-126)	HBB	agaagagccaaggacaggta	Fig. 7b
type I-F HBG (-159)	HBG	gtttcagacagatatttgcattgagatagtgt	Fig. 7c
SpCas9 HBG (-159)	HBG	atgcaaatatctgtctgaaa	Fig. 7c
