# Supplementary material for: Repurposing type I–F CRISPR–Cas system as a transcriptional activation tool in human cells
Source: Nat Commun. 2020 Jun 19;11:3136. doi: 10.1038/s41467-020-16880-8 (PMC7305327; doi:10.1038/s41467-020-16880-8)
Supplement: Supplementary file 9 — Supplementary Data 6 [file 41467_2020_16880_MOESM9_ESM.xlsx]

## Sheet: Sheet1
Supplementary Data 6. Target DNA sequences for EMSA assay in Figure 1
Name	DNA sequence		Figure
type I-F EMSA target ssDNA	ctatcgaagcaatacaggtagacgcggacatcaagcccgccgtgaaggtgcagcttctc		Fig. 1b
type I-F EMSA non-target ssDNA	gagaagctgcaccttcacggcgggcttgatgtccgcgtctacctgtattgcttcgatag		Fig. 1b
type I-Fv EMSA target ssDNA	atagtgagggttataggtttgcgcgtcttgctgggcgataggactccct		Fig. 1c
type I-Fv EMSA non-target ssDNA	agggagtcctatcgcccagcaagacgcgcaaacctataaccctcactat		Fig. 1c
