# Supplementary material for: Repurposing type I–F CRISPR–Cas system as a transcriptional activation tool in human cells
Source: Nat Commun. 2020 Jun 19;11:3136. doi: 10.1038/s41467-020-16880-8 (PMC7305327; doi:10.1038/s41467-020-16880-8)
Supplement: Supplementary file 10 — Supplementary Data 7 [file 41467_2020_16880_MOESM10_ESM.xlsx]

## Sheet: Sheet1
Supplementary Data 7. Quantitative PCR primers used in this study
Target	Primer sequence
GAPDH qFP	ggagcgagatccctccaaaat
GAPDH qRP	ggctgttgtcatacttctcatgg
HBB qFP	tgaggagaagtctgccgttac
HBB qRP	accaccagcagcctgccca
HBG qFP	tgcactgtgacaagctgcat
HBG qRP	tggattgccaaaacggtcac
SOX2 qFP	acagcaaatgacagctgcaaa
SOX2 qRP	tcggcatcgcggttttt
OCT4 qFP	gctcgagaaggatgtggtcc
OCT4 qRP	cgttgtgcatagtcgctgct
IL1β qFP	atgatggcttattacagtggcaa
IL1β qRP	gtcggagattcgtagctgga
IL1R2 qFP	atgttgcgcttgtacgtgttg
IL1R2 qRP	cccgcttgtaatgcctccc
GLIS2 qFP	acgccaggtacaagatgctc
GLIS2 qRP	agacgtagggcttctcacct
HSP90AB1 qFP	gaggaggaggtggagacttttg
HSP90AB1 qRP	cgaatcttgtccaaggcatcag
FGL2 qFP	tgttgacagcaaagtggcaaat
FGL2 qRP	tgttgaactggacgtgactgta
IKZF3 qFP	taacctcctccgccacattaaa
IKZF3 qRP	catccccaaccagtaccagtgt
SNX30 qFP	ggagaggtggcagaacaaca
SNX30 qRP	agaagagtctccgtcccaaga
FAM83H qFP	cgcactgggaagtccttcaa
FAM83H qRP	tcaaaggaccacatgaagctgt
DNAJC22 qFP	gtctctgccttaagggaattgga
DNAJC22 qRP	cgctcctatctgtagtgctcaa
TOMM40L qFP	gattcaaagatggcgcttacgg
TOMM40L qRP	cgacgctacaccatctcagac
APEX1 qFP	cagatacggggttgctcttttg
APEX1 qRP	tatttttaccgcgttgccctac
ADGRE5 qFP	gcggaaaattctcggactgc
ADGRE5 qRP	tccacatcttgacaggtgttct
SLC25A14 qFP	tctgtggaggtgcttatgttca
SLC25A14 qRP	tctactcctacaacgatggcag
SH3BP1 qFP	gcttcagcagctaccaagga
SH3BP1 qRP	ggcgcttggtcctccg
PRDM1 qFP	gtgggtacgaccttggctg
PRDM1 qRP	gtcatatccgcatcctccatgt
THEM6 qFP	ctgctggagcccttcgag
THEM6 qRP	ttggtgacatcactgagccc
IRAK3 qFP	gtcctgggcacagaaaaacaa
IRAK3 qRP	ccacggtgacattggctgtt
ITPA qFP	aggagttttcggtggctcag
ITPA qRP	gaaatctcatccggctcccc
ZBTB10 qFP	ctcagcaaatgacaaggctgg
ZBTB10 qRP	tgatggtatttctgactcccgc
SRP19 qFP	tcccatcacattatacactaagcct
SRP19 qRP	gttgaagactttggtcagcacc
BZW1 qFP	cctctgttgtgtgatggtgtct
BZW1 qRP	ctgagtagggtcaaacctctctt
NMT2 qFP	gccttcgaaacacaacaccatc
NMT2 qRP	gatagcagctccattgctctct
PABPN1 qFP	gaatatgagtccacctccaggc
PABPN1 qRP	caccatagtccacattgccaac
LINC00996 qFP	acaatcactattttggctgcgg
LINC00996 qRP	gcagcaaaggcctaaaagagtc
PRORSD1P qFP	ccttggcacttttctgtgatgg
PRORSD1P qRP	gtgagaaagtcttcagggctca
