# Supplementary material for: Repurposing type I–F CRISPR–Cas system as a transcriptional activation tool in human cells
Source: Nat Commun. 2020 Jun 19;11:3136. doi: 10.1038/s41467-020-16880-8 (PMC7305327; doi:10.1038/s41467-020-16880-8)
Supplement: Supplementary file 11 — Supplementary Data 8 [file 41467_2020_16880_MOESM11_ESM.xlsx]

## Sheet: HBB -173bp
Supplementary Data 8. Predicted off-target sites in Figure 7
SpCas9 gRNA	SpCas9 target DNA	Mismatches to gRNA	PaeCascade crRNA	PaeCascade target DNA（Reverse complement to SpCas9 target DNA）	Mismatches to crRNA	Chromosome	Position	Promoter?	off-target gene	Related position to TSS	binding protein	Other
TATCTTAGAGGGAGGGCTGA	TATaTTAtAGGGAGGGaTGATGG	3	CTCAGCCCTCCCTCTAAGATATATCTCTTGGC			chr8	105303989	no
TATCTTAGAGGGAGGGCTGA	TATtTTAGAaGGAGGGCTGgAGG	3	CTCAGCCCTCCCTCTAAGATATATCTCTTGGC			chr3	22421894	no
TATCTTAGAGGGAGGGCTGA	aATCTTAGtGGaAGGGCTGAGGG	3	CTCAGCCCTCCCTCTAAGATATATCTCTTGGC			chr3	47097189	no
TATCTTAGAGGGAGGGCTGA	TATtTTAGAGGGcaGGCTGATGG	3	CTCAGCCCTCCCTCTAAGATATATCTCTTGGC			chr7	14407476	no
TATCTTAGAGGGAGGGCTGA	TATtTTAGAGGcAGGGCTcATGG	3	CTCAGCCCTCCCTCTAAGATATATCTCTTGGC			chr5	146649160	no
TATCTTAGAGGGAGGGCTGA	TgTCTTAGAGGGAGGGCgGgCGG	3	CTCAGCCCTCCCTCTAAGATATATCTCTTGGC	gcCcGCCCTCCCTCTAAGAcATccCcgcacGg	5	chr16	4316016	yes	GLIS2	1kb upstream TSS	TFAP2C,EGR1,ZNF263	in DNase I hypersensitive region
TATCTTAGAGGGAGGGCTGA	TATCTaAGAaGGAGGGCgGAAGG	3	CTCAGCCCTCCCTCTAAGATATATCTCTTGGC			chr16	31528859	no
TATCTTAGAGGGAGGGCTGA	TgaCTTAGAGGGAGGGCTaAGGG	3	CTCAGCCCTCCCTCTAAGATATATCTCTTGGC			chr16	73689579	no
TATCTTAGAGGGAGGGCTGA	TATCTTAGAGGGAGGGaTagAGG	3	CTCAGCCCTCCCTCTAAGATATATCTCTTGGC			chr1	35537916	no
TATCTTAGAGGGAGGGCTGA	TATCTTAtAGGGtGGGCTtATGG	3	CTCAGCCCTCCCTCTAAGATATATCTCTTGGC			chr17	34110201	no
TATCTTAGAGGGAGGGCTGA	TAcCTaAGAGGGAGGGCaGAGGG	3	CTCAGCCCTCCCTCTAAGATATATCTCTTGGC			chr10	64376391	no
TATCTTAGAGGGAGGGCTGA	TATCTcAGcGaGAGGGCTGAAGG	3	CTCAGCCCTCCCTCTAAGATATATCTCTTGGC			chr14	90557251	no
TATCTTAGAGGGAGGGCTGA	TATtTTAGAGGtAGGGCTGATGG	2	CTCAGCCCTCCCTCTAAGATATATCTCTTGGC			chr14	94340575	no
TATCTTAGAGGGAGGGCTGA	TATCTTccAGGGAGGGCaGATGG	3	CTCAGCCCTCCCTCTAAGATATATCTCTTGGC			chr20	53453253	no
TATCTTAGAGGGAGGGCTGA	TccCTTAGgGGGAGGGCTGAAGG	3	CTCAGCCCTCCCTCTAAGATATATCTCTTGGC			chr9	93827195	no
TATCTTAGAGGGAGGGCTGA	TATCTTAcAGGGAGGaCTaAAGG	3	CTCAGCCCTCCCTCTAAGATATATCTCTTGGC			chr9	105237312	no
TATCTTAGAGGGAGGGCTGA	TATCTTAGAtGGAtGGCTGtAGG	3	CTCAGCCCTCCCTCTAAGATATATCTCTTGGC			chrX	138071070	no
TATCTTAGAGGGAGGGCTGA	TATCTTAGAGGcAcGGaTGtGGG	4	CTCAGCCCTCCCTCTAAGATATATCTCTTGGC			chr8	25414667	no
TATCTTAGAGGGAGGGCTGA	TATCTTAGAGaaAGGGagGAAGG	4	CTCAGCCCTCCCTCTAAGATATATCTCTTGGC			chr8	39944107	no
TATCTTAGAGGGAGGGCTGA	TATgTTAtAGGaAGGGaTGAGGG	4	CTCAGCCCTCCCTCTAAGATATATCTCTTGGC			chr8	61411914	no
TATCTTAGAGGGAGGGCTGA	aAgCTgAGAGGGAaGGCTGAAGG	4	CTCAGCCCTCCCTCTAAGATATATCTCTTGGC			chr8	66191839	no
TATCTTAGAGGGAGGGCTGA	TgTCTagGAGGGAGGGCTGgGGG	4	CTCAGCCCTCCCTCTAAGATATATCTCTTGGC			chr8	109176740	no
TATCTTAGAGGGAGGGCTGA	TATgTTAGAGGcAaGGaTGAGGG	4	CTCAGCCCTCCCTCTAAGATATATCTCTTGGC			chr8	119107170	no
TATCTTAGAGGGAGGGCTGA	TATCaTtGgGGGAGGGaTGATGG	4	CTCAGCCCTCCCTCTAAGATATATCTCTTGGC			chr8	126162296	no
TATCTTAGAGGGAGGGCTGA	TgTCTTAGAGGGAaGGCatAGGG	4	CTCAGCCCTCCCTCTAAGATATATCTCTTGGC			chr8	135426355	no
TATCTTAGAGGGAGGGCTGA	TATCTTgGAGGGctGGaTGAAGG	4	CTCAGCCCTCCCTCTAAGATATATCTCTTGGC			chr12	5002125	no
TATCTTAGAGGGAGGGCTGA	TATCTggGAGGGAGGGaaGAAGG	4	CTCAGCCCTCCCTCTAAGATATATCTCTTGGC			chr12	52602163	no
TATCTTAGAGGGAGGGCTGA	aATCTTAttGGGAGGaCTGAGGG	4	CTCAGCCCTCCCTCTAAGATATATCTCTTGGC			chr12	57801416	no
TATCTTAGAGGGAGGGCTGA	aAgCgTAGAGGGAGGGtTGACGG	4	CTCAGCCCTCCCTCTAAGATATATCTCTTGGC			chr12	57950354	no
TATCTTAGAGGGAGGGCTGA	TATCTaAGgtGGgGGGCTGAAGG	4	CTCAGCCCTCCCTCTAAGATATATCTCTTGGC			chr12	100167300	no
TATCTTAGAGGGAGGGCTGA	TtTCTaAtgGGGAGGGCTGAGGG	4	CTCAGCCCTCCCTCTAAGATATATCTCTTGGC			chr12	112153426	no
TATCTTAGAGGGAGGGCTGA	TATCcTAGAGGGAGGGggtAGGG	4	CTCAGCCCTCCCTCTAAGATATATCTCTTGGC			chr3	9721536	no
TATCTTAGAGGGAGGGCTGA	cATCTccGAGGGAGGGCgGATGG	4	CTCAGCCCTCCCTCTAAGATATATCTCTTGGC			chr3	22990840	no
TATCTTAGAGGGAGGGCTGA	TATtTTAaAGGGAGaGCTGtGGG	4	CTCAGCCCTCCCTCTAAGATATATCTCTTGGC			chr3	34557641	no
TATCTTAGAGGGAGGGCTGA	TATgTTAGAGaGAGGGagGAAGG	4	CTCAGCCCTCCCTCTAAGATATATCTCTTGGC			chr3	36541980	no
TATCTTAGAGGGAGGGCTGA	TATCTTAcAtGGAtGGCaGAAGG	4	CTCAGCCCTCCCTCTAAGATATATCTCTTGGC			chr3	46820093	no
TATCTTAGAGGGAGGGCTGA	TAaCTTAaAGGaAGGGgTGATGG	4	CTCAGCCCTCCCTCTAAGATATATCTCTTGGC			chr3	47992327	no
TATCTTAGAGGGAGGGCTGA	TATCcTAGAGaGAGGGgaGACGG	4	CTCAGCCCTCCCTCTAAGATATATCTCTTGGC			chr3	70652402	no
TATCTTAGAGGGAGGGCTGA	TATCTTAcAtGGAtGGCaGAAGG	4	CTCAGCCCTCCCTCTAAGATATATCTCTTGGC			chr3	83345958	no
TATCTTAGAGGGAGGGCTGA	TAcCcTAGAGGcAGGGCaGAAGG	4	CTCAGCCCTCCCTCTAAGATATATCTCTTGGC			chr3	125130935	no
TATCTTAGAGGGAGGGCTGA	aATCTTAGAGGGAGGGtgGgAGG	4	CTCAGCCCTCCCTCTAAGATATATCTCTTGGC			chr3	138854103	no
TATCTTAGAGGGAGGGCTGA	gcTCTTAGAGGagGGGCTGATGG	4	CTCAGCCCTCCCTCTAAGATATATCTCTTGGC			chr7	2197969	no
TATCTTAGAGGGAGGGCTGA	TtTCacAGAGcGAGGGCTGAGGG	4	CTCAGCCCTCCCTCTAAGATATATCTCTTGGC			chr7	6641751	no
TATCTTAGAGGGAGGGCTGA	ctTCTTAGAGGGAGGttTGAAGG	4	CTCAGCCCTCCCTCTAAGATATATCTCTTGGC			chr7	27714818	no
TATCTTAGAGGGAGGGCTGA	TATCTgAGAGaGAGGGgTcAAGG	4	CTCAGCCCTCCCTCTAAGATATATCTCTTGGC			chr7	30559029	no
TATCTTAGAGGGAGGGCTGA	TtTCTTAtAaGGAGGaCTGATGG	4	CTCAGCCCTCCCTCTAAGATATATCTCTTGGC			chr7	33648759	no
TATCTTAGAGGGAGGGCTGA	TgTCaTAGAGaGAGGGCTGcAGG	4	CTCAGCCCTCCCTCTAAGATATATCTCTTGGC			chr7	143342061	no
TATCTTAGAGGGAGGGCTGA	TgTCTcAGAGcGAGGGgTGAGGG	4	CTCAGCCCTCCCTCTAAGATATATCTCTTGGC			chr7	157373351	no
TATCTTAGAGGGAGGGCTGA	TgTCaTAGAGGGtGGGCTtAGGG	4	CTCAGCCCTCCCTCTAAGATATATCTCTTGGC			chr4	3335438	no
TATCTTAGAGGGAGGGCTGA	TAgCTTgGAGGaAGGGCTGtAGG	4	CTCAGCCCTCCCTCTAAGATATATCTCTTGGC			chr4	54660997	no
TATCTTAGAGGGAGGGCTGA	TAcCTTAGAGGGtGGctTGAGGG	4	CTCAGCCCTCCCTCTAAGATATATCTCTTGGC			chr4	77346953	no
TATCTTAGAGGGAGGGCTGA	TAcCTTAGAaaGAGGGCaGATGG	4	CTCAGCCCTCCCTCTAAGATATATCTCTTGGC			chr4	137529717	no
TATCTTAGAGGGAGGGCTGA	aATCcTAGAGGGcGGGtTGATGG	4	CTCAGCCCTCCCTCTAAGATATATCTCTTGGC			chr4	148022255	no
TATCTTAGAGGGAGGGCTGA	TATCTcAGAGGGAGGGaTtgTGG	4	CTCAGCCCTCCCTCTAAGATATATCTCTTGGC			chr4	155523534	no
TATCTTAGAGGGAGGGCTGA	TATCTTAcAtGGAGGGCaGcAGG	4	CTCAGCCCTCCCTCTAAGATATATCTCTTGGC			chr5	62154317	no
TATCTTAGAGGGAGGGCTGA	TcTtTcAGAGGGAGGGCTGcAGG	4	CTCAGCCCTCCCTCTAAGATATATCTCTTGGC	tgCAGCCCTCCCTCTgAaAgAagTCTgaTttt	6	chr5	67193618	no	CD180	5kb ds TSS	SMARCA4
TATCTTAGAGGGAGGGCTGA	TATCTTActGGGAtGGCaGAGGG	4	CTCAGCCCTCCCTCTAAGATATATCTCTTGGC			chr5	73507949	no
TATCTTAGAGGGAGGGCTGA	TtTCTaAGAGGGAGtGCaGATGG	4	CTCAGCCCTCCCTCTAAGATATATCTCTTGGC			chr5	140256199	no
TATCTTAGAGGGAGGGCTGA	TATCagAGAGtaAGGGCTGAGGG	4	CTCAGCCCTCCCTCTAAGATATATCTCTTGGC			chr5	158098221	no
TATCTTAGAGGGAGGGCTGA	TggCTTAGAGGGtGGtCTGATGG	4	CTCAGCCCTCCCTCTAAGATATATCTCTTGGC			chr5	168881192	no
TATCTTAGAGGGAGGGCTGA	TATCTTAGtGGcAGGtaTGAAGG	4	CTCAGCCCTCCCTCTAAGATATATCTCTTGGC			chr5	168958047	no
TATCTTAGAGGGAGGGCTGA	TgTCacAGAGGGAGGGCaGAGGG	4	CTCAGCCCTCCCTCTAAGATATATCTCTTGGC			chr5	171710604	no
TATCTTAGAGGGAGGGCTGA	TATCTTAGcaGaAtGGCTGAAGG	4	CTCAGCCCTCCCTCTAAGATATATCTCTTGGC			chr5	172912227	no
TATCTTAGAGGGAGGGCTGA	gATaTgAGAGGGAGGGgTGAGGG	4	CTCAGCCCTCCCTCTAAGATATATCTCTTGGC			chr5	174824947	no
TATCTTAGAGGGAGGGCTGA	TAcCaggGAGGGAGGGCTGAGGG	4	CTCAGCCCTCCCTCTAAGATATATCTCTTGGC			chr5	179185948	no
TATCTTAGAGGGAGGGCTGA	TATtTTAGgGGGAGcaCTGAGGG	4	CTCAGCCCTCCCTCTAAGATATATCTCTTGGC			chr16	62805803	no
TATCTTAGAGGGAGGGCTGA	gATtggAGAGGGAGGGCTGATGG	4	CTCAGCCCTCCCTCTAAGATATATCTCTTGGC			chr16	82666390	no
TATCTTAGAGGGAGGGCTGA	TcaCTTgtAGGGAGGGCTGAAGG	4	CTCAGCCCTCCCTCTAAGATATATCTCTTGGC			chr16	86386412	no
TATCTTAGAGGGAGGGCTGA	cATCTgtGAGGtAGGGCTGAGGG	4	CTCAGCCCTCCCTCTAAGATATATCTCTTGGC			chr1	5471045	no
TATCTTAGAGGGAGGGCTGA	TgTCTTAGAGaGAGaGCTGtGGG	4	CTCAGCCCTCCCTCTAAGATATATCTCTTGGC			chr1	8006226	no
TATCTTAGAGGGAGGGCTGA	cATCTTtcAGGaAGGGCTGATGG	4	CTCAGCCCTCCCTCTAAGATATATCTCTTGGC			chr1	22095097	no
TATCTTAGAGGGAGGGCTGA	aAaCTgAGgGGGAGGGCTGAGGG	4	CTCAGCCCTCCCTCTAAGATATATCTCTTGGC			chr1	34671545	no
TATCTTAGAGGGAGGGCTGA	TATgTTAtAGtGAGGtCTGAAGG	4	CTCAGCCCTCCCTCTAAGATATATCTCTTGGC			chr1	39443245	no
TATCTTAGAGGGAGGGCTGA	TggtTTgGAGGGAGGGCTGATGG	4	CTCAGCCCTCCCTCTAAGATATATCTCTTGGC			chr1	40915406	no
TATCTTAGAGGGAGGGCTGA	TATCTTAGAGGaAaGGCTttTGG	4	CTCAGCCCTCCCTCTAAGATATATCTCTTGGC			chr1	75591940	no
TATCTTAGAGGGAGGGCTGA	cATCTTgGAGaGAGGGCTGtGGG	4	CTCAGCCCTCCCTCTAAGATATATCTCTTGGC			chr1	76801590	no
TATCTTAGAGGGAGGGCTGA	TATCaTAGAGGaAGGGgaGATGG	4	CTCAGCCCTCCCTCTAAGATATATCTCTTGGC			chr1	93807385	no
TATCTTAGAGGGAGGGCTGA	TATggTAGAaaGAGGGCTGAAGG	4	CTCAGCCCTCCCTCTAAGATATATCTCTTGGC			chr1	118978611	no
TATCTTAGAGGGAGGGCTGA	TATtTcAGAGGGcaGGCTGAGGG	4	CTCAGCCCTCCCTCTAAGATATATCTCTTGGC			chr1	151944233	no
TATCTTAGAGGGAGGGCTGA	TATgTTAaAGGcAGaGCTGAGGG	4	CTCAGCCCTCCCTCTAAGATATATCTCTTGGC			chr1	180192539	no
TATCTTAGAGGGAGGGCTGA	TgTgTTgaAGGGAGGGCTGAAGG	4	CTCAGCCCTCCCTCTAAGATATATCTCTTGGC			chr1	204348309	no
TATCTTAGAGGGAGGGCTGA	TATCcTgGAGGGAGGGgaGAGGG	4	CTCAGCCCTCCCTCTAAGATATATCTCTTGGC	CTCtcCCCTCCCTCcAgGATATtTtTagaGct	5	chr1	207026172	no	C1ORF116	10kb us TSS	SMARCA4
TATCTTAGAGGGAGGGCTGA	TATCaTAGtaGGAGaGCTGAGGG	4	CTCAGCCCTCCCTCTAAGATATATCTCTTGGC			chr1	237058282	no
TATCTTAGAGGGAGGGCTGA	TATCTTAtAGGcAGGtgTGATGG	4	CTCAGCCCTCCCTCTAAGATATATCTCTTGGC			chr13	48643152	no
TATCTTAGAGGGAGGGCTGA	cATCTTAGtaGGAGaGCTGAAGG	4	CTCAGCCCTCCCTCTAAGATATATCTCTTGGC			chr13	53356888	no
TATCTTAGAGGGAGGGCTGA	TATggTgGAGGGAGGGCaGAGGG	4	CTCAGCCCTCCCTCTAAGATATATCTCTTGGC			chr13	96221083	no
TATCTTAGAGGGAGGGCTGA	cATCTTAcAGGGAtGGCaGAAGG	4	CTCAGCCCTCCCTCTAAGATATATCTCTTGGC			chr13	98093038	no
TATCTTAGAGGGAGGGCTGA	aATgTaAGAGGcAGGGCTGAAGG	4	CTCAGCCCTCCCTCTAAGATATATCTCTTGGC			chr2	25053154	no
TATCTTAGAGGGAGGGCTGA	TATCTTAGgGtGgGGGCaGATGG	4	CTCAGCCCTCCCTCTAAGATATATCTCTTGGC			chr2	32987290	no
TATCTTAGAGGGAGGGCTGA	cATCTTAGgGGGAGtGCTGcAGG	4	CTCAGCCCTCCCTCTAAGATATATCTCTTGGC	tgCAGCaCTCCCCCTAAGATgTtTCTggTtca	5	chr2	45007543	no	SIX2	3kb ds TSS
TATCTTAGAGGGAGGGCTGA	TcTCTTtGAGGGAaGcCTGAGGG	4	CTCAGCCCTCCCTCTAAGATATATCTCTTGGC			chr2	149059079	no
TATCTTAGAGGGAGGGCTGA	TATCTTAGtGGGgGaaCTGAAGG	4	CTCAGCCCTCCCTCTAAGATATATCTCTTGGC			chr2	157856194	no
TATCTTAGAGGGAGGGCTGA	TAcCTggGAGGGAaGGCTGAGGG	4	CTCAGCCCTCCCTCTAAGATATATCTCTTGGC			chr2	205694387	no
TATCTTAGAGGGAGGGCTGA	cgTCTTAGAGGaAGGGCTGgTGG	4	CTCAGCCCTCCCTCTAAGATATATCTCTTGGC			chr2	229611783	no
TATCTTAGAGGGAGGGCTGA	TgTCTcAcAGGGAtGGCTGAAGG	4	CTCAGCCCTCCCTCTAAGATATATCTCTTGGC			chr2	236403227	no
TATCTTAGAGGGAGGGCTGA	TATaTTgGAGGaAGGGCTGgGGG	4	CTCAGCCCTCCCTCTAAGATATATCTCTTGGC			chr22	27618148	no
TATCTTAGAGGGAGGGCTGA	cATCTTAGAGGGgaGGCTGtAGG	4	CTCAGCCCTCCCTCTAAGATATATCTCTTGGC			chr22	28979832	no
TATCTTAGAGGGAGGGCTGA	aAcCTTAcAGGGAGGcCTGATGG	4	CTCAGCCCTCCCTCTAAGATATATCTCTTGGC			chr22	41979884	no
TATCTTAGAGGGAGGGCTGA	TATCTgcGgGGGAGGGCaGATGG	4	CTCAGCCCTCCCTCTAAGATATATCTCTTGGC			chr22	45959958	no
TATCTTAGAGGGAGGGCTGA	TtTCTTAGAGGaAGGGCTctGGG	4	CTCAGCCCTCCCTCTAAGATATATCTCTTGGC			chr19	10637378	no
TATCTTAGAGGGAGGGCTGA	TcTCTTgGAGGGtGGGaTGAGGG	4	CTCAGCCCTCCCTCTAAGATATATCTCTTGGC			chr19	16425232	no
TATCTTAGAGGGAGGGCTGA	TcTaTTAGAGtcAGGGCTGAGGG	4	CTCAGCCCTCCCTCTAAGATATATCTCTTGGC			chr19	16952365	no
TATCTTAGAGGGAGGGCTGA	gtgCTgAGAGGGAGGGCTGAGGG	4	CTCAGCCCTCCCTCTAAGATATATCTCTTGGC			chr19	54209391	no
TATCTTAGAGGGAGGGCTGA	TAaCTcAGAtGGAGGGCTGtAGG	4	CTCAGCCCTCCCTCTAAGATATATCTCTTGGC			chr21	33077831	no
TATCTTAGAGGGAGGGCTGA	TATtTTAGAGaGAaGGCTtACGG	4	CTCAGCCCTCCCTCTAAGATATATCTCTTGGC			chr21	37917540	no
TATCTTAGAGGGAGGGCTGA	TgTgTgAGAGGGAGGGCTGcTGG	4	CTCAGCCCTCCCTCTAAGATATATCTCTTGGC			chr21	44534494	no
TATCTTAGAGGGAGGGCTGA	TcTCTgAGtGGGAtGGCTGAAGG	4	CTCAGCCCTCCCTCTAAGATATATCTCTTGGC			chr15	29179450	no
TATCTTAGAGGGAGGGCTGA	TATCTTAtAGGGAGctCTGgAGG	4	CTCAGCCCTCCCTCTAAGATATATCTCTTGGC			chr15	39500411	no
TATCTTAGAGGGAGGGCTGA	TATCTTAGctGGAGGGaTGcTGG	4	CTCAGCCCTCCCTCTAAGATATATCTCTTGGC			chr15	43280291	no
TATCTTAGAGGGAGGGCTGA	TtTCacAGAGGGAGaGCTGATGG	4	CTCAGCCCTCCCTCTAAGATATATCTCTTGGC			chr15	49685307	no
TATCTTAGAGGGAGGGCTGA	TATCTgtGAGGaAGGGCaGAGGG	4	CTCAGCCCTCCCTCTAAGATATATCTCTTGGC			chr15	61399978	no
TATCTTAGAGGGAGGGCTGA	TcTCTcAGgGGGAaGGCTGAAGG	4	CTCAGCCCTCCCTCTAAGATATATCTCTTGGC			chr15	63088854	no
TATCTTAGAGGGAGGGCTGA	TAaaTcAGAGGGAGGGCaGAGGG	4	CTCAGCCCTCCCTCTAAGATATATCTCTTGGC			chr15	88365377	no
TATCTTAGAGGGAGGGCTGA	aATCTcAGAGGGAGGGCTccTGG	4	CTCAGCCCTCCCTCTAAGATATATCTCTTGGC			chr15	89438484	no
TATCTTAGAGGGAGGGCTGA	TATCcTtGAGGGAGGGgaGAAGG	4	CTCAGCCCTCCCTCTAAGATATATCTCTTGGC			chrY	14535051	no
TATCTTAGAGGGAGGGCTGA	TATaTTAGAGGtAGGaaTGATGG	4	CTCAGCCCTCCCTCTAAGATATATCTCTTGGC			chrY	17181507	no
TATCTTAGAGGGAGGGCTGA	TAgCTatGAGGaAGGGCTGATGG	4	CTCAGCCCTCCCTCTAAGATATATCTCTTGGC			chr17	34881777	no
TATCTTAGAGGGAGGGCTGA	aATCTTAGAaGaAGGGCaGAGGG	4	CTCAGCCCTCCCTCTAAGATATATCTCTTGGC			chr17	51036057	no
TATCTTAGAGGGAGGGCTGA	TATCTTAGAGaGAtGaCTtATGG	4	CTCAGCCCTCCCTCTAAGATATATCTCTTGGC			chr17	59069538	no
TATCTTAGAGGGAGGGCTGA	TgTCcTAGAGGagGGGCTGAAGG	4	CTCAGCCCTCCCTCTAAGATATATCTCTTGGC			chr17	62707610	no
TATCTTAGAGGGAGGGCTGA	TATCaTtGAGGGAGaGCTaAGGG	4	CTCAGCCCTCCCTCTAAGATATATCTCTTGGC	CTtAGCtCTCCCTCaAtGATActgaaaagata	6	chr17	76259595	yes	UBALD2	6kb upstream TSS	HNF4A
TATCTTAGAGGGAGGGCTGA	TgTgTTAGAGGGAGGGagGAAGG	4	CTCAGCCCTCCCTCTAAGATATATCTCTTGGC			chr10	1672768	no
TATCTTAGAGGGAGGGCTGA	cAgCTTAGAGGGAGGGCaGcGGG	4	CTCAGCCCTCCCTCTAAGATATATCTCTTGGC			chr10	46912934	no
TATCTTAGAGGGAGGGCTGA	cAgCTTAGAGGGAGGGCaGcGGG	4	CTCAGCCCTCCCTCTAAGATATATCTCTTGGC			chr10	48138906	no
TATCTTAGAGGGAGGGCTGA	TcTCTTtGAGGGAGGGagGAAGG	4	CTCAGCCCTCCCTCTAAGATATATCTCTTGGC			chr10	77158808	no
TATCTTAGAGGGAGGGCTGA	cATCcTAGAGGGAGGGCaaAAGG	4	CTCAGCCCTCCCTCTAAGATATATCTCTTGGC			chr10	110347786	no
TATCTTAGAGGGAGGGCTGA	TtTCTTgGAGGGAGGGgTGtGGG	4	CTCAGCCCTCCCTCTAAGATATATCTCTTGGC			chr10	123401033	no
TATCTTAGAGGGAGGGCTGA	TATCTcAGAGaGAtGaCTGAAGG	4	CTCAGCCCTCCCTCTAAGATATATCTCTTGGC			chr6	14008499	no
TATCTTAGAGGGAGGGCTGA	TATCTTtGAtGGAaGGCaGATGG	4	CTCAGCCCTCCCTCTAAGATATATCTCTTGGC			chr6	18860555	no
TATCTTAGAGGGAGGGCTGA	TtTgTTAGgGGGtGGGCTGAGGG	4	CTCAGCCCTCCCTCTAAGATATATCTCTTGGC			chr6	26093057	no
TATCTTAGAGGGAGGGCTGA	TATaTTgaAGGGtGGGCTGATGG	4	CTCAGCCCTCCCTCTAAGATATATCTCTTGGC			chr6	37208352	no
TATCTTAGAGGGAGGGCTGA	TtTCTgtGAGGGAGGGtTGACGG	4	CTCAGCCCTCCCTCTAAGATATATCTCTTGGC	gTCAaCCCTCCCTCaaAGAaAcAaagcaccca	6	chr6	44247658	yes	HSP90AB1	0.5kb downstream TSS	SMARCA4,EGR1,RBL2	in DNase I hypersensitive region
TATCTTAGAGGGAGGGCTGA	TATCTTAGtGGGAGGGtgGtGGG	4	CTCAGCCCTCCCTCTAAGATATATCTCTTGGC			chr6	61701033	no
TATCTTAGAGGGAGGGCTGA	TATtTTAGAGGtAGaGCTGcTGG	4	CTCAGCCCTCCCTCTAAGATATATCTCTTGGC			chr6	69785632	no
TATCTTAGAGGGAGGGCTGA	TtTCcTAGAGGcAGGaCTGAAGG	4	CTCAGCCCTCCCTCTAAGATATATCTCTTGGC			chr6	73883047	no
TATCTTAGAGGGAGGGCTGA	TATgTTtGAGGtAGGGtTGAGGG	4	CTCAGCCCTCCCTCTAAGATATATCTCTTGGC			chr6	96067284	no
TATCTTAGAGGGAGGGCTGA	TtTCTgAaAGGGtGGGCTGAGGG	4	CTCAGCCCTCCCTCTAAGATATATCTCTTGGC			chr6	126250639	no
TATCTTAGAGGGAGGGCTGA	TATCTTAGAGGcAGGGCaagAGG	4	CTCAGCCCTCCCTCTAAGATATATCTCTTGGC			chr14	24269716	no
TATCTTAGAGGGAGGGCTGA	TgTCTcAcAGGcAGGGCTGAGGG	4	CTCAGCCCTCCCTCTAAGATATATCTCTTGGC			chr14	24330053	no
TATCTTAGAGGGAGGGCTGA	TATaaTAGAaGGAaGGCTGAAGG	4	CTCAGCCCTCCCTCTAAGATATATCTCTTGGC			chr14	29699028	no
TATCTTAGAGGGAGGGCTGA	TAatTTtGAGGaAGGGCTGAGGG	4	CTCAGCCCTCCCTCTAAGATATATCTCTTGGC			chr14	34649263	no
TATCTTAGAGGGAGGGCTGA	TAaCTcAGAGGGAGGGagGAAGG	4	CTCAGCCCTCCCTCTAAGATATATCTCTTGGC			chr14	63955275	no
TATCTTAGAGGGAGGGCTGA	TATCccAGAGGaAGGGaTGAGGG	4	CTCAGCCCTCCCTCTAAGATATATCTCTTGGC			chr14	79674902	no
TATCTTAGAGGGAGGGCTGA	gATCTcAGAGGGAGGGaaGAGGG	4	CTCAGCCCTCCCTCTAAGATATATCTCTTGGC			chr14	81254704	no
TATCTTAGAGGGAGGGCTGA	TtTCTcAGAGGaAGtGCTGAAGG	4	CTCAGCCCTCCCTCTAAGATATATCTCTTGGC			chr20	58682363	no
TATCTTAGAGGGAGGGCTGA	gATCTTAGAGGaAaGGCTGtCGG	4	CTCAGCCCTCCCTCTAAGATATATCTCTTGGC			chr9	3718052	no
TATCTTAGAGGGAGGGCTGA	TATCTTtGAGGGAGttCaGAAGG	4	CTCAGCCCTCCCTCTAAGATATATCTCTTGGC			chr9	6654100	no
TATCTTAGAGGGAGGGCTGA	TATCTTAaAGGGAGaGCTtcAGG	4	CTCAGCCCTCCCTCTAAGATATATCTCTTGGC			chr9	9506323	no
TATCTTAGAGGGAGGGCTGA	TATtTTgaAGGGAGaGCTGATGG	4	CTCAGCCCTCCCTCTAAGATATATCTCTTGGC			chr9	19445915	no
TATCTTAGAGGGAGGGCTGA	TtTCTTAcAGGGAGGtCTcATGG	4	CTCAGCCCTCCCTCTAAGATATATCTCTTGGC			chr9	26938595	no
TATCTTAGAGGGAGGGCTGA	cATCTTgGAGtGAGGtCTGATGG	4	CTCAGCCCTCCCTCTAAGATATATCTCTTGGC			chr9	121607202	no
TATCTTAGAGGGAGGGCTGA	TATCaTgGAGGGcaGGCTGATGG	4	CTCAGCCCTCCCTCTAAGATATATCTCTTGGC			chr9	135158953	no
TATCTTAGAGGGAGGGCTGA	TATaTTAGtGGGtGGGCTGgGGG	4	CTCAGCCCTCCCTCTAAGATATATCTCTTGGC			chrX	25689069	no
TATCTTAGAGGGAGGGCTGA	TATgTTgGAaGGAGGGCTGgGGG	4	CTCAGCCCTCCCTCTAAGATATATCTCTTGGC			chr18	37256235	no
TATCTTAGAGGGAGGGCTGA	TAgCTcAGAGGGtGGcCTGAGGG	4	CTCAGCCCTCCCTCTAAGATATATCTCTTGGC			chr18	46375993	no
TATCTTAGAGGGAGGGCTGA	cATCTTAGAGGGAaaGCTaAAGG	4	CTCAGCCCTCCCTCTAAGATATATCTCTTGGC			chr18	72645853	no
TATCTTAGAGGGAGGGCTGA	TATCTTgGAGGGAGaGaTGgTGG	4	CTCAGCCCTCCCTCTAAGATATATCTCTTGGC			chr18	74135064	no
TATCTTAGAGGGAGGGCTGA	TATCTTAaAatGAtGGCTGAGGG	4	CTCAGCCCTCCCTCTAAGATATATCTCTTGGC			chr11	11964840	no
TATCTTAGAGGGAGGGCTGA	TATtagAGAGGGAGGGtTGAAGG	4	CTCAGCCCTCCCTCTAAGATATATCTCTTGGC			chr11	56876508	no
TATCTTAGAGGGAGGGCTGA	TATCaTtGAGGGAGGGaaGAGGG	4	CTCAGCCCTCCCTCTAAGATATATCTCTTGGC			chr11	64979788	no
TATCTTAGAGGGAGGGCTGA	TAaCTTAGAGaGAGGcCaGAAGG	4	CTCAGCCCTCCCTCTAAGATATATCTCTTGGC			chr11	115295289	no
TATCTTAGAGGGAGGGCTGA			CTCAGCCCTCCCTCTAAGATATATCTCTTGGC			chr8	46823655	no
TATCTTAGAGGGAGGGCTGA			CTCAGCCCTCCCTCTAAGATATATCTCTTGGC			chr8	104766680	no
TATCTTAGAGGGAGGGCTGA			CTCAGCCCTCCCTCTAAGATATATCTCTTGGC			chr8	105303987	no
TATCTTAGAGGGAGGGCTGA			CTCAGCCCTCCCTCTAAGATATATCTCTTGGC			chr12	39463020	no
TATCTTAGAGGGAGGGCTGA			CTCAGCCCTCCCTCTAAGATATATCTCTTGGC			chr12	43752931	no
TATCTTAGAGGGAGGGCTGA			CTCAGCCCTCCCTCTAAGATATATCTCTTGGC			chr12	57801416	no
TATCTTAGAGGGAGGGCTGA			CTCAGCCCTCCCTCTAAGATATATCTCTTGGC			chr3	22421894	no
TATCTTAGAGGGAGGGCTGA			CTCAGCCCTCCCTCTAAGATATATCTCTTGGC			chr3	34557639	no
TATCTTAGAGGGAGGGCTGA			CTCAGCCCTCCCTCTAAGATATATCTCTTGGC			chr3	111847964	no
TATCTTAGAGGGAGGGCTGA			CTCAGCCCTCCCTCTAAGATATATCTCTTGGC			chr3	142093204	no
TATCTTAGAGGGAGGGCTGA			CTCAGCCCTCCCTCTAAGATATATCTCTTGGC			chr7	14407474	no
TATCTTAGAGGGAGGGCTGA			CTCAGCCCTCCCTCTAAGATATATCTCTTGGC			chr7	21706042	no
TATCTTAGAGGGAGGGCTGA			CTCAGCCCTCCCTCTAAGATATATCTCTTGGC			chr7	33648757	no
TATCTTAGAGGGAGGGCTGA	TATaTTAGAtGttGaaCTGAAGG	6	CTCAGCCCTCCCTCTAAGATATATCTCTTGGC	tTCAGttCaaCaTCTAAtATATAaagaTTGct	4	chr7	77196967	yes	FGL2	2kb downstream TSS
TATCTTAGAGGGAGGGCTGA			CTCAGCCCTCCCTCTAAGATATATCTCTTGGC			chr4	62357966	no
TATCTTAGAGGGAGGGCTGA			CTCAGCCCTCCCTCTAAGATATATCTCTTGGC			chr4	82693368	no
TATCTTAGAGGGAGGGCTGA			CTCAGCCCTCCCTCTAAGATATATCTCTTGGC			chr5	19878305	no
TATCTTAGAGGGAGGGCTGA			CTCAGCCCTCCCTCTAAGATATATCTCTTGGC			chr5	60475994	no
TATCTTAGAGGGAGGGCTGA			CTCAGCCCTCCCTCTAAGATATATCTCTTGGC			chr5	97529007	no
TATCTTAGAGGGAGGGCTGA			CTCAGCCCTCCCTCTAAGATATATCTCTTGGC			chr5	146649158	no
TATCTTAGAGGGAGGGCTGA			CTCAGCCCTCCCTCTAAGATATATCTCTTGGC			chr5	174824947	no
TATCTTAGAGGGAGGGCTGA			CTCAGCCCTCCCTCTAAGATATATCTCTTGGC			chr16	31528859	no
TATCTTAGAGGGAGGGCTGA			CTCAGCCCTCCCTCTAAGATATATCTCTTGGC			chr16	62805803	no
TATCTTAGAGGGAGGGCTGA			CTCAGCCCTCCCTCTAAGATATATCTCTTGGC			chr1	12423743	no
TATCTTAGAGGGAGGGCTGA			CTCAGCCCTCCCTCTAAGATATATCTCTTGGC			chr1	39443243	no
TATCTTAGAGGGAGGGCTGA			CTCAGCCCTCCCTCTAAGATATATCTCTTGGC			chr1	76292458	no
TATCTTAGAGGGAGGGCTGA			CTCAGCCCTCCCTCTAAGATATATCTCTTGGC			chr1	118978611	no
TATCTTAGAGGGAGGGCTGA			CTCAGCCCTCCCTCTAAGATATATCTCTTGGC			chr13	53356886	no
TATCTTAGAGGGAGGGCTGA			CTCAGCCCTCCCTCTAAGATATATCTCTTGGC			chr13	103138670	no
TATCTTAGAGGGAGGGCTGA			CTCAGCCCTCCCTCTAAGATATATCTCTTGGC			chr2	1452614	no
TATCTTAGAGGGAGGGCTGA			CTCAGCCCTCCCTCTAAGATATATCTCTTGGC			chr2	35552953	no
TATCTTAGAGGGAGGGCTGA			CTCAGCCCTCCCTCTAAGATATATCTCTTGGC			chr2	161172197	no
TATCTTAGAGGGAGGGCTGA			CTCAGCCCTCCCTCTAAGATATATCTCTTGGC			chr15	43280291	no
TATCTTAGAGGGAGGGCTGA			CTCAGCCCTCCCTCTAAGATATATCTCTTGGC			chrY	17181507	no
TATCTTAGAGGGAGGGCTGA			CTCAGCCCTCCCTCTAAGATATATCTCTTGGC			chr10	1672768	no
TATCTTAGAGGGAGGGCTGA			CTCAGCCCTCCCTCTAAGATATATCTCTTGGC			chr6	81724412	no
TATCTTAGAGGGAGGGCTGA			CTCAGCCCTCCCTCTAAGATATATCTCTTGGC			chr6	136699231	no
TATCTTAGAGGGAGGGCTGA			CTCAGCCCTCCCTCTAAGATATATCTCTTGGC			chr14	29699028	no
TATCTTAGAGGGAGGGCTGA			CTCAGCCCTCCCTCTAAGATATATCTCTTGGC			chr14	69876321	no
TATCTTAGAGGGAGGGCTGA			CTCAGCCCTCCCTCTAAGATATATCTCTTGGC			chr14	73017630	no
TATCTTAGAGGGAGGGCTGA			CTCAGCCCTCCCTCTAAGATATATCTCTTGGC			chr14	94340573	no
TATCTTAGAGGGAGGGCTGA			CTCAGCCCTCCCTCTAAGATATATCTCTTGGC			chr9	128207015	no
TATCTTAGAGGGAGGGCTGA			CTCAGCCCTCCCTCTAAGATATATCTCTTGGC			chrX	137856168	no
TATCTTAGAGGGAGGGCTGA			CTCAGCCCTCCCTCTAAGATATATCTCTTGGC			chr11	5227245	no
TATCTTAGAGGGAGGGCTGA			CTCAGCCCTCCCTCTAAGATATATCTCTTGGC			chr11	77925527	no
TATCTTAGAGGGAGGGCTGA			CTCAGCCCTCCCTCTAAGATATATCTCTTGGC			chr8	39845229	no
TATCTTAGAGGGAGGGCTGA			CTCAGCCCTCCCTCTAAGATATATCTCTTGGC			chr8	64916256	no
TATCTTAGAGGGAGGGCTGA			CTCAGCCCTCCCTCTAAGATATATCTCTTGGC			chr8	69645426	no
TATCTTAGAGGGAGGGCTGA			CTCAGCCCTCCCTCTAAGATATATCTCTTGGC			chr8	92332857	no
TATCTTAGAGGGAGGGCTGA			CTCAGCCCTCCCTCTAAGATATATCTCTTGGC			chr8	119107170	no
TATCTTAGAGGGAGGGCTGA			CTCAGCCCTCCCTCTAAGATATATCTCTTGGC			chr12	30144662	no
TATCTTAGAGGGAGGGCTGA			CTCAGCCCTCCCTCTAAGATATATCTCTTGGC			chr12	90677338	no
TATCTTAGAGGGAGGGCTGA			CTCAGCCCTCCCTCTAAGATATATCTCTTGGC			chr3	8620716	no
TATCTTAGAGGGAGGGCTGA			CTCAGCCCTCCCTCTAAGATATATCTCTTGGC			chr3	23003958	no
TATCTTAGAGGGAGGGCTGA			CTCAGCCCTCCCTCTAAGATATATCTCTTGGC			chr3	47097189	no
TATCTTAGAGGGAGGGCTGA			CTCAGCCCTCCCTCTAAGATATATCTCTTGGC			chr3	67378258	no
TATCTTAGAGGGAGGGCTGA			CTCAGCCCTCCCTCTAAGATATATCTCTTGGC			chr3	121010237	no
TATCTTAGAGGGAGGGCTGA			CTCAGCCCTCCCTCTAAGATATATCTCTTGGC			chr3	138902520	no
TATCTTAGAGGGAGGGCTGA			CTCAGCCCTCCCTCTAAGATATATCTCTTGGC			chr3	193731874	no
TATCTTAGAGGGAGGGCTGA			CTCAGCCCTCCCTCTAAGATATATCTCTTGGC			chr7	7942277	no
TATCTTAGAGGGAGGGCTGA			CTCAGCCCTCCCTCTAAGATATATCTCTTGGC			chr7	18605153	no
TATCTTAGAGGGAGGGCTGA			CTCAGCCCTCCCTCTAAGATATATCTCTTGGC			chr7	28164683	no
TATCTTAGAGGGAGGGCTGA			CTCAGCCCTCCCTCTAAGATATATCTCTTGGC			chr7	47403912	no
TATCTTAGAGGGAGGGCTGA			CTCAGCCCTCCCTCTAAGATATATCTCTTGGC			chr7	63418937	no
TATCTTAGAGGGAGGGCTGA			CTCAGCCCTCCCTCTAAGATATATCTCTTGGC			chr7	63329161	no
TATCTTAGAGGGAGGGCTGA			CTCAGCCCTCCCTCTAAGATATATCTCTTGGC			chr7	65182314	no
TATCTTAGAGGGAGGGCTGA			CTCAGCCCTCCCTCTAAGATATATCTCTTGGC			chr7	65688648	no
TATCTTAGAGGGAGGGCTGA			CTCAGCCCTCCCTCTAAGATATATCTCTTGGC			chr7	106397364	no
TATCTTAGAGGGAGGGCTGA			CTCAGCCCTCCCTCTAAGATATATCTCTTGGC			chr7	139743574	no
TATCTTAGAGGGAGGGCTGA			CTCAGCCCTCCCTCTAAGATATATCTCTTGGC			chr4	20006377	no
TATCTTAGAGGGAGGGCTGA			CTCAGCCCTCCCTCTAAGATATATCTCTTGGC			chr4	46193857	no
TATCTTAGAGGGAGGGCTGA			CTCAGCCCTCCCTCTAAGATATATCTCTTGGC			chr4	77346951	no
TATCTTAGAGGGAGGGCTGA			CTCAGCCCTCCCTCTAAGATATATCTCTTGGC			chr4	92853837	no
TATCTTAGAGGGAGGGCTGA			CTCAGCCCTCCCTCTAAGATATATCTCTTGGC			chr4	113782293	no
TATCTTAGAGGGAGGGCTGA			CTCAGCCCTCCCTCTAAGATATATCTCTTGGC			chr4	160567224	no
TATCTTAGAGGGAGGGCTGA			CTCAGCCCTCCCTCTAAGATATATCTCTTGGC			chr5	63274841	no
TATCTTAGAGGGAGGGCTGA			CTCAGCCCTCCCTCTAAGATATATCTCTTGGC			chr5	72021572	no
TATCTTAGAGGGAGGGCTGA			CTCAGCCCTCCCTCTAAGATATATCTCTTGGC			chr5	73507949	no
TATCTTAGAGGGAGGGCTGA			CTCAGCCCTCCCTCTAAGATATATCTCTTGGC			chr5	106481695	no
TATCTTAGAGGGAGGGCTGA			CTCAGCCCTCCCTCTAAGATATATCTCTTGGC			chr5	131470488	no
TATCTTAGAGGGAGGGCTGA			CTCAGCCCTCCCTCTAAGATATATCTCTTGGC			chr5	165850781	no
TATCTTAGAGGGAGGGCTGA			CTCAGCCCTCCCTCTAAGATATATCTCTTGGC			chr16	27921274	no
TATCTTAGAGGGAGGGCTGA			CTCAGCCCTCCCTCTAAGATATATCTCTTGGC			chr16	48564334	no
TATCTTAGAGGGAGGGCTGA			CTCAGCCCTCCCTCTAAGATATATCTCTTGGC			chr1	8731635	no
TATCTTAGAGGGAGGGCTGA			CTCAGCCCTCCCTCTAAGATATATCTCTTGGC			chr1	17861658	no
TATCTTAGAGGGAGGGCTGA			CTCAGCCCTCCCTCTAAGATATATCTCTTGGC			chr1	43799551	no
TATCTTAGAGGGAGGGCTGA			CTCAGCCCTCCCTCTAAGATATATCTCTTGGC			chr1	44300644	no
TATCTTAGAGGGAGGGCTGA			CTCAGCCCTCCCTCTAAGATATATCTCTTGGC			chr1	50878466	no
TATCTTAGAGGGAGGGCTGA			CTCAGCCCTCCCTCTAAGATATATCTCTTGGC			chr1	102741297	no
TATCTTAGAGGGAGGGCTGA			CTCAGCCCTCCCTCTAAGATATATCTCTTGGC			chr1	103225681	no
TATCTTAGAGGGAGGGCTGA			CTCAGCCCTCCCTCTAAGATATATCTCTTGGC			chr1	107139064	no
TATCTTAGAGGGAGGGCTGA			CTCAGCCCTCCCTCTAAGATATATCTCTTGGC			chr1	162112776	no
TATCTTAGAGGGAGGGCTGA			CTCAGCCCTCCCTCTAAGATATATCTCTTGGC			chr1	180192537	no
TATCTTAGAGGGAGGGCTGA			CTCAGCCCTCCCTCTAAGATATATCTCTTGGC			chr13	76046137	no
TATCTTAGAGGGAGGGCTGA			CTCAGCCCTCCCTCTAAGATATATCTCTTGGC			chr13	88557039	no
TATCTTAGAGGGAGGGCTGA			CTCAGCCCTCCCTCTAAGATATATCTCTTGGC			chr13	96221083	no
TATCTTAGAGGGAGGGCTGA			CTCAGCCCTCCCTCTAAGATATATCTCTTGGC			chr2	19118678	no
TATCTTAGAGGGAGGGCTGA			CTCAGCCCTCCCTCTAAGATATATCTCTTGGC			chr2	20786584	no
TATCTTAGAGGGAGGGCTGA			CTCAGCCCTCCCTCTAAGATATATCTCTTGGC			chr2	25300429	no
TATCTTAGAGGGAGGGCTGA			CTCAGCCCTCCCTCTAAGATATATCTCTTGGC			chr2	46715597	no
TATCTTAGAGGGAGGGCTGA			CTCAGCCCTCCCTCTAAGATATATCTCTTGGC			chr2	61647050	no
TATCTTAGAGGGAGGGCTGA			CTCAGCCCTCCCTCTAAGATATATCTCTTGGC			chr2	134406177	no
TATCTTAGAGGGAGGGCTGA			CTCAGCCCTCCCTCTAAGATATATCTCTTGGC			chr2	149059077	no
TATCTTAGAGGGAGGGCTGA			CTCAGCCCTCCCTCTAAGATATATCTCTTGGC			chr2	155769201	no
TATCTTAGAGGGAGGGCTGA			CTCAGCCCTCCCTCTAAGATATATCTCTTGGC			chr2	205694387	no
TATCTTAGAGGGAGGGCTGA			CTCAGCCCTCCCTCTAAGATATATCTCTTGGC			chr2	210749567	no
TATCTTAGAGGGAGGGCTGA			CTCAGCCCTCCCTCTAAGATATATCTCTTGGC			chr2	216165339	no
TATCTTAGAGGGAGGGCTGA			CTCAGCCCTCCCTCTAAGATATATCTCTTGGC			chr2	219944272	no
TATCTTAGAGGGAGGGCTGA			CTCAGCCCTCCCTCTAAGATATATCTCTTGGC			chr2	235808700	no
TATCTTAGAGGGAGGGCTGA			CTCAGCCCTCCCTCTAAGATATATCTCTTGGC			chr22	44849638	no
TATCTTAGAGGGAGGGCTGA			CTCAGCCCTCCCTCTAAGATATATCTCTTGGC			chr19	16952365	no
TATCTTAGAGGGAGGGCTGA			CTCAGCCCTCCCTCTAAGATATATCTCTTGGC			chr19	56565306	no
TATCTTAGAGGGAGGGCTGA			CTCAGCCCTCCCTCTAAGATATATCTCTTGGC			chr21	16261857	no
TATCTTAGAGGGAGGGCTGA			CTCAGCCCTCCCTCTAAGATATATCTCTTGGC			chr21	19786818	no
TATCTTAGAGGGAGGGCTGA			CTCAGCCCTCCCTCTAAGATATATCTCTTGGC			chr21	39895879	no
TATCTTAGAGGGAGGGCTGA			CTCAGCCCTCCCTCTAAGATATATCTCTTGGC			chr15	55032438	no
TATCTTAGAGGGAGGGCTGA			CTCAGCCCTCCCTCTAAGATATATCTCTTGGC			chr15	67415167	no
TATCTTAGAGGGAGGGCTGA			CTCAGCCCTCCCTCTAAGATATATCTCTTGGC			chr15	88365375	no
TATCTTAGAGGGAGGGCTGA			CTCAGCCCTCCCTCTAAGATATATCTCTTGGC			chr15	94174481	no
TATCTTAGAGGGAGGGCTGA			CTCAGCCCTCCCTCTAAGATATATCTCTTGGC			chrY	20778175	no
TATCTTAGAGGGAGGGCTGA			CTCAGCCCTCCCTCTAAGATATATCTCTTGGC			chr17	9517112	no
TATCTTAGAGGGAGGGCTGA			CTCAGCCCTCCCTCTAAGATATATCTCTTGGC			chr17	28705735	no
TATCTTAGAGGGAGGGCTGA			CTCAGCCCTCCCTCTAAGATATATCTCTTGGC			chr17	35851659	no
TATCTTAGAGGGAGGGCTGA	TATtTgAGActtAaGGCTGAGGG	6	CTCAGCCCTCCCTCTAAGATATATCTCTTGGC	CTCAGCCtTaagTCTcAaATATATtTgTatGC	4	chr17	39865274	yes	IKZF3	1kb upstream TSS	SMARCA4,SPI1
TATCTTAGAGGGAGGGCTGA			CTCAGCCCTCCCTCTAAGATATATCTCTTGGC			chr17	67611155	no
TATCTTAGAGGGAGGGCTGA			CTCAGCCCTCCCTCTAAGATATATCTCTTGGC			chr17	78578599	no
TATCTTAGAGGGAGGGCTGA			CTCAGCCCTCCCTCTAAGATATATCTCTTGGC			chr10	221826	no
TATCTTAGAGGGAGGGCTGA			CTCAGCCCTCCCTCTAAGATATATCTCTTGGC			chr10	8403503	no
TATCTTAGAGGGAGGGCTGA			CTCAGCCCTCCCTCTAAGATATATCTCTTGGC			chr10	35000773	no
TATCTTAGAGGGAGGGCTGA			CTCAGCCCTCCCTCTAAGATATATCTCTTGGC			chr10	63170754	no
TATCTTAGAGGGAGGGCTGA			CTCAGCCCTCCCTCTAAGATATATCTCTTGGC			chr10	66208764	no
TATCTTAGAGGGAGGGCTGA			CTCAGCCCTCCCTCTAAGATATATCTCTTGGC			chr10	69614439	no
TATCTTAGAGGGAGGGCTGA			CTCAGCCCTCCCTCTAAGATATATCTCTTGGC			chr10	70924915	no
TATCTTAGAGGGAGGGCTGA			CTCAGCCCTCCCTCTAAGATATATCTCTTGGC			chr10	79422804	no
TATCTTAGAGGGAGGGCTGA			CTCAGCCCTCCCTCTAAGATATATCTCTTGGC			chr10	121803344	no
TATCTTAGAGGGAGGGCTGA			CTCAGCCCTCCCTCTAAGATATATCTCTTGGC			chr6	26093055	no
TATCTTAGAGGGAGGGCTGA			CTCAGCCCTCCCTCTAAGATATATCTCTTGGC			chr6	60868094	no
TATCTTAGAGGGAGGGCTGA			CTCAGCCCTCCCTCTAAGATATATCTCTTGGC			chr6	75473024	no
TATCTTAGAGGGAGGGCTGA			CTCAGCCCTCCCTCTAAGATATATCTCTTGGC			chr6	91608688	no
TATCTTAGAGGGAGGGCTGA			CTCAGCCCTCCCTCTAAGATATATCTCTTGGC			chr6	96067282	no
TATCTTAGAGGGAGGGCTGA			CTCAGCCCTCCCTCTAAGATATATCTCTTGGC			chr6	99414652	no
TATCTTAGAGGGAGGGCTGA			CTCAGCCCTCCCTCTAAGATATATCTCTTGGC			chr6	124428475	no
TATCTTAGAGGGAGGGCTGA			CTCAGCCCTCCCTCTAAGATATATCTCTTGGC			chr14	34649263	no
TATCTTAGAGGGAGGGCTGA			CTCAGCCCTCCCTCTAAGATATATCTCTTGGC			chr14	43979489	no
TATCTTAGAGGGAGGGCTGA			CTCAGCCCTCCCTCTAAGATATATCTCTTGGC			chr14	51382814	no
TATCTTAGAGGGAGGGCTGA			CTCAGCCCTCCCTCTAAGATATATCTCTTGGC			chr14	58702049	no
TATCTTAGAGGGAGGGCTGA			CTCAGCCCTCCCTCTAAGATATATCTCTTGGC			chr14	79674900	no
TATCTTAGAGGGAGGGCTGA			CTCAGCCCTCCCTCTAAGATATATCTCTTGGC			chr14	89882800	no
TATCTTAGAGGGAGGGCTGA			CTCAGCCCTCCCTCTAAGATATATCTCTTGGC			chr9	26336480	no
TATCTTAGAGGGAGGGCTGA			CTCAGCCCTCCCTCTAAGATATATCTCTTGGC			chr9	36719373	no
TATCTTAGAGGGAGGGCTGA			CTCAGCCCTCCCTCTAAGATATATCTCTTGGC			chr9	38408834	no
TATCTTAGAGGGAGGGCTGA			CTCAGCCCTCCCTCTAAGATATATCTCTTGGC			chr9	108265770	no
TATCTTAGAGGGAGGGCTGA			CTCAGCCCTCCCTCTAAGATATATCTCTTGGC			chr9	116164951	no
TATCTTAGAGGGAGGGCTGA			CTCAGCCCTCCCTCTAAGATATATCTCTTGGC			chr9	126107270	no
TATCTTAGAGGGAGGGCTGA			CTCAGCCCTCCCTCTAAGATATATCTCTTGGC			chrX	11286604	no
TATCTTAGAGGGAGGGCTGA			CTCAGCCCTCCCTCTAAGATATATCTCTTGGC			chrX	12275656	no
TATCTTAGAGGGAGGGCTGA			CTCAGCCCTCCCTCTAAGATATATCTCTTGGC			chrX	25689069	no
TATCTTAGAGGGAGGGCTGA			CTCAGCCCTCCCTCTAAGATATATCTCTTGGC			chrX	67288976	no
TATCTTAGAGGGAGGGCTGA			CTCAGCCCTCCCTCTAAGATATATCTCTTGGC			chrX	106129769	no
TATCTTAGAGGGAGGGCTGA			CTCAGCCCTCCCTCTAAGATATATCTCTTGGC			chrX	120113018	no
TATCTTAGAGGGAGGGCTGA			CTCAGCCCTCCCTCTAAGATATATCTCTTGGC			chrX	128746662	no
TATCTTAGAGGGAGGGCTGA			CTCAGCCCTCCCTCTAAGATATATCTCTTGGC			chrX	137995698	no
TATCTTAGAGGGAGGGCTGA			CTCAGCCCTCCCTCTAAGATATATCTCTTGGC			chr18	2555417	no
TATCTTAGAGGGAGGGCTGA			CTCAGCCCTCCCTCTAAGATATATCTCTTGGC			chr18	3444790	no
TATCTTAGAGGGAGGGCTGA			CTCAGCCCTCCCTCTAAGATATATCTCTTGGC			chr18	7902243	no
TATCTTAGAGGGAGGGCTGA			CTCAGCCCTCCCTCTAAGATATATCTCTTGGC			chr18	37256235	no
TATCTTAGAGGGAGGGCTGA			CTCAGCCCTCCCTCTAAGATATATCTCTTGGC			chr18	41461778	no
TATCTTAGAGGGAGGGCTGA			CTCAGCCCTCCCTCTAAGATATATCTCTTGGC			chr18	46375991	no
TATCTTAGAGGGAGGGCTGA			CTCAGCCCTCCCTCTAAGATATATCTCTTGGC			chr18	68826526	no
TATCTTAGAGGGAGGGCTGA			CTCAGCCCTCCCTCTAAGATATATCTCTTGGC			chr11	3993343	no
TATCTTAGAGGGAGGGCTGA			CTCAGCCCTCCCTCTAAGATATATCTCTTGGC			chr11	5227245	no
TATCTTAGAGGGAGGGCTGA			CTCAGCCCTCCCTCTAAGATATATCTCTTGGC			chr11	11964838	no
TATCTTAGAGGGAGGGCTGA			CTCAGCCCTCCCTCTAAGATATATCTCTTGGC			chr11	15449714	no
TATCTTAGAGGGAGGGCTGA			CTCAGCCCTCCCTCTAAGATATATCTCTTGGC			chr11	19908132	no
TATCTTAGAGGGAGGGCTGA			CTCAGCCCTCCCTCTAAGATATATCTCTTGGC			chr11	31946362	no
TATCTTAGAGGGAGGGCTGA			CTCAGCCCTCCCTCTAAGATATATCTCTTGGC			chr11	79734683	no
TATCTTAGAGGGAGGGCTGA			CTCAGCCCTCCCTCTAAGATATATCTCTTGGC			chr11	125720331	no

## Sheet: HBB -126bp
Supplementary Data 8. Predicted off-target sites in Figure 7
SpCas9 gRNA	SpCas9 target DNA	Mismatches to gRNA	PaeCascade crRNA	PaeCascade target DNA（Reverse complement to SpCas9 target DNA）	Mismatches to crRNA	Chromosome	Position	Promoter?	off-target gene	Related position to TSS	binding protein	Other
AGAAGAGCCAAGGACAGGTA	AGAAGAGaCAAGGACAGagAAGG	3	GTACCTGTCCTTGGCTCTTCTGGCACTGGCTT			chr12	19044479	no
AGAAGAGCCAAGGACAGGTA	AGAAtAGCCAAGagCAGGTATGG	3	GTACCTGTCCTTGGCTCTTCTGGCACTGGCTT			chr12	38119775	no
AGAAGAGCCAAGGACAGGTA	AGAAaAGCaAAGGACAtGTAGGG	3	GTACCTGTCCTTGGCTCTTCTGGCACTGGCTT			chr3	157106534	no
AGAAGAGCCAAGGACAGGTA	AGAtGAGCCAAaGACAGGgAGGG	3	GTACCTGTCCTTGGCTCTTCTGGCACTGGCTT			chr7	153389414	no
AGAAGAGCCAAGGACAGGTA	AGAAGAGagAAGGACAGGgAAGG	3	GTACCTGTCCTTGGCTCTTCTGGCACTGGCTT			chr4	138737364	no
AGAAGAGCCAAGGACAGGTA	AGAAGAGgCAAGGgCAGGTcAGG	3	GTACCTGTCCTTGGCTCTTCTGGCACTGGCTT			chr5	180624072	no
AGAAGAGCCAAGGACAGGTA	AGAAGAaCCAAGGgCAGGaATGG	3	GTACCTGTCCTTGGCTCTTCTGGCACTGGCTT			chr16	12332749	no
AGAAGAGCCAAGGACAGGTA	AGAAcAGaCAAGGACAGGcACGG	3	GTACCTGTCCTTGGCTCTTCTGGCACTGGCTT			chr1	151724494	no
AGAAGAGCCAAGGACAGGTA	tGtAGAGCCAAGGACAGGTgTGG	3	GTACCTGTCCTTGGCTCTTCTGGCACTGGCTT			chr13	25829645	no
AGAAGAGCCAAGGACAGGTA	AGAAGAGCtgAGtACAGGTAGGG	3	GTACCTGTCCTTGGCTCTTCTGGCACTGGCTT			chr2	29874881	no
AGAAGAGCCAAGGACAGGTA	AGAAGAGCCAAGaACAacTAAGG	3	GTACCTGTCCTTGGCTCTTCTGGCACTGGCTT			chr2	39077517	no
AGAAGAGCCAAGGACAGGTA	AGAtGAGCCcAGGgCAGGTAGGG	3	GTACCTGTCCTTGGCTCTTCTGGCACTGGCTT			chr2	161121767	no
AGAAGAGCCAAGGACAGGTA	AcAgGAcCCAAGGACAGGTAAGG	3	GTACCTGTCCTTGGCTCTTCTGGCACTGGCTT			chr2	219702767	no
AGAAGAGCCAAGGACAGGTA	AGAAGAGtCAAGGACAGtTcAGG	3	GTACCTGTCCTTGGCTCTTCTGGCACTGGCTT			chr19	9532859	no
AGAAGAGCCAAGGACAGGTA	gGAAGAGCCAAGGACAGGagAGG	3	GTACCTGTCCTTGGCTCTTCTGGCACTGGCTT			chr15	79758052	no
AGAAGAGCCAAGGACAGGTA	AGAAGAGCCAAGcACAGGaAAGG	2	GTACCTGTCCTTGGCTCTTCTGGCACTGGCTT			chr15	81413521	no
AGAAGAGCCAAGGACAGGTA	AGAAGAGtCAAGGACAttTATGG	3	GTACCTGTCCTTGGCTCTTCTGGCACTGGCTT			chr17	13956861	no
AGAAGAGCCAAGGACAGGTA	AGAAGAGCtAAtGACAGGTcCGG	3	GTACCTGTCCTTGGCTCTTCTGGCACTGGCTT			chr17	17086933	no
AGAAGAGCCAAGGACAGGTA	AGAAGAGCCAAGGctAGGgATGG	3	GTACCTGTCCTTGGCTCTTCTGGCACTGGCTT			chr10	81661777	no
AGAAGAGCCAAGGACAGGTA	tGcAGAGCCAAaGACAGGTAAGG	3	GTACCTGTCCTTGGCTCTTCTGGCACTGGCTT			chr10	98100042	no
AGAAGAGCCAAGGACAGGTA	AGAAGAGCaAAGGgCAtGTATGG	3	GTACCTGTCCTTGGCTCTTCTGGCACTGGCTT			chr10	105467860	no
AGAAGAGCCAAGGACAGGTA	gGAAGAGCCAAGGACAGGagAGG	3	GTACCTGTCCTTGGCTCTTCTGGCACTGGCTT			chr14	72970393	no
AGAAGAGCCAAGGACAGGTA	AGAAGAtCtAgGGACAGGTAAGG	3	GTACCTGTCCTTGGCTCTTCTGGCACTGGCTT	tTACCTGTCCcTaGaTCTTCTGtttCcaaggc	5	chr9	112749911	yes	SNX30	1kb upstream TSS	SMARCA4
AGAAGAGCCAAGGACAGGTA	gGAAGAGCCcAGGACAGGTgGGG	3	GTACCTGTCCTTGGCTCTTCTGGCACTGGCTT			chr9	123601946	no
AGAAGAGCCAAGGACAGGTA	AaAAGAGggAAGGACAGGTAGGG	3	GTACCTGTCCTTGGCTCTTCTGGCACTGGCTT			chr9	130455501	no
AGAAGAGCCAAGGACAGGTA	AGAAGAGCtAAGGcCAGGTgCGG	3	GTACCTGTCCTTGGCTCTTCTGGCACTGGCTT			chr18	44714489	no
AGAAGAGCCAAGGACAGGTA	AGAAGAGCtAAGcACAGGgATGG	3	GTACCTGTCCTTGGCTCTTCTGGCACTGGCTT			chr18	46913785	no
AGAAGAGCCAAGGACAGGTA	AGAAGAaCCAAaGgCAaGTAAGG	4	GTACCTGTCCTTGGCTCTTCTGGCACTGGCTT			chr8	3017858	no
AGAAGAGCCAAGGACAGGTA	AGAAaAGCCAgGGcCAGGcATGG	4	GTACCTGTCCTTGGCTCTTCTGGCACTGGCTT			chr8	10348655	no
AGAAGAGCCAAGGACAGGTA	AGActgGCCAAGGACAaGTAGGG	4	GTACCTGTCCTTGGCTCTTCTGGCACTGGCTT			chr8	37975851	no
AGAAGAGCCAAGGACAGGTA	tcAAaAtCCAAGGACAGGTAGGG	4	GTACCTGTCCTTGGCTCTTCTGGCACTGGCTT			chr8	40854980	no
AGAAGAGCCAAGGACAGGTA	AGAAGAGaCAAGcAaAGGgATGG	4	GTACCTGTCCTTGGCTCTTCTGGCACTGGCTT			chr8	67494773	no
AGAAGAGCCAAGGACAGGTA	AGAAaAaCCAAGGtCAGGTgTGG	4	GTACCTGTCCTTGGCTCTTCTGGCACTGGCTT			chr8	80261526	no
AGAAGAGCCAAGGACAGGTA	AGAAGAGgaAAGGAaAGGaAAGG	4	GTACCTGTCCTTGGCTCTTCTGGCACTGGCTT			chr8	100729876	no
AGAAGAGCCAAGGACAGGTA	gGAAcAGCCAAGGAgAGGgAAGG	4	GTACCTGTCCTTGGCTCTTCTGGCACTGGCTT			chr8	122772719	no
AGAAGAGCCAAGGACAGGTA	AcAAGAGCaAAGGACAGaaAGGG	4	GTACCTGTCCTTGGCTCTTCTGGCACTGGCTT			chr8	127196446	no
AGAAGAGCCAAGGACAGGTA	AtAAGtGCCAAGGACAaGgATGG	4	GTACCTGTCCTTGGCTCTTCTGGCACTGGCTT			chr8	129480832	no
AGAAGAGCCAAGGACAGGTA	AGAAGAtCCAAGcAgAGGaAGGG	4	GTACCTGTCCTTGGCTCTTCTGGCACTGGCTT			chr8	132537477	no
AGAAGAGCCAAGGACAGGTA	AGAAaAGCtAAGGcCAGGcACGG	4	GTACCTGTCCTTGGCTCTTCTGGCACTGGCTT			chr8	139305755	no
AGAAGAGCCAAGGACAGGTA	AGAAGAGttAAGGcCAGGcACGG	4	GTACCTGTCCTTGGCTCTTCTGGCACTGGCTT			chr8	143033426	no
AGAAGAGCCAAGGACAGGTA	tGcAGAcCCAAGGcCAGGTAAGG	4	GTACCTGTCCTTGGCTCTTCTGGCACTGGCTT	tTACCTGgCCTTGGgTCTgCagtgctTcGaag	6	chr8	143737640	yes	FAM83H	0.5kb downstream TSS
AGAAGAGCCAAGGACAGGTA	gGAAGtGCCAAGGtCAGGTtTGG	4	GTACCTGTCCTTGGCTCTTCTGGCACTGGCTT			chr12	7313931	no
AGAAGAGCCAAGGACAGGTA	AGAgGAGCCAAtGACAGGgtAGG	4	GTACCTGTCCTTGGCTCTTCTGGCACTGGCTT			chr12	15595723	no
AGAAGAGCCAAGGACAGGTA	AGAAtAtaCAAGGtCAGGTATGG	4	GTACCTGTCCTTGGCTCTTCTGGCACTGGCTT			chr12	28315452	no
AGAAGAGCCAAGGACAGGTA	AGAtGAGCCAAaGAaAGGgAGGG	4	GTACCTGTCCTTGGCTCTTCTGGCACTGGCTT			chr12	38979790	no
AGAAGAGCCAAGGACAGGTA	AGAAGAcCCAgGGACtGGaATGG	4	GTACCTGTCCTTGGCTCTTCTGGCACTGGCTT			chr12	49039812	no
AGAAGAGCCAAGGACAGGTA	tGAAGAGtCAAGGAgAGGgATGG	4	GTACCTGTCCTTGGCTCTTCTGGCACTGGCTT	aTcCCTcTCCTTGaCTCTTCaattcCTcttcT	7	chr12	49346254	yes	DNAJC22	0.5kb upstream TSS	EGR1	in DNase I hypersensitive region
AGAAGAGCCAAGGACAGGTA	AGAAGAGgCAAGGAgAaGcAGGG	4	GTACCTGTCCTTGGCTCTTCTGGCACTGGCTT			chr12	49996790	no
AGAAGAGCCAAGGACAGGTA	AGAgGAtaCAAGGtCAGGTATGG	4	GTACCTGTCCTTGGCTCTTCTGGCACTGGCTT			chr12	62051438	no
AGAAGAGCCAAGGACAGGTA	AGAAGAtCCAAGcACAGtTgGGG	4	GTACCTGTCCTTGGCTCTTCTGGCACTGGCTT			chr12	68121686	no
AGAAGAGCCAAGGACAGGTA	AcAgGAGCCAtGGACAtGTAGGG	4	GTACCTGTCCTTGGCTCTTCTGGCACTGGCTT			chr12	75603990	no
AGAAGAGCCAAGGACAGGTA	AGAAGAGaatAGGACAGGgAGGG	4	GTACCTGTCCTTGGCTCTTCTGGCACTGGCTT			chr12	91366937	no
AGAAGAGCCAAGGACAGGTA	AGAAaAGCCAAGcAgAGGaAAGG	4	GTACCTGTCCTTGGCTCTTCTGGCACTGGCTT			chr12	102888985	no
AGAAGAGCCAAGGACAGGTA	AGAAGAGCCAActtCAGGcATGG	4	GTACCTGTCCTTGGCTCTTCTGGCACTGGCTT			chr12	106557178	no
AGAAGAGCCAAGGACAGGTA	AGAAGAGaaAAGGACAGaaAGGG	4	GTACCTGTCCTTGGCTCTTCTGGCACTGGCTT			chr12	117170552	no
AGAAGAGCCAAGGACAGGTA	AaAAGAGgCAgGGACAGGgAAGG	4	GTACCTGTCCTTGGCTCTTCTGGCACTGGCTT			chr12	117265290	no
AGAAGAGCCAAGGACAGGTA	AGgAGAGCCtAGGAaAGGaAAGG	4	GTACCTGTCCTTGGCTCTTCTGGCACTGGCTT			chr12	118267156	no
AGAAGAGCCAAGGACAGGTA	AGAAtAGCaAAGaACAaGTAGGG	4	GTACCTGTCCTTGGCTCTTCTGGCACTGGCTT			chr12	128394683	no
AGAAGAGCCAAGGACAGGTA	AGAAGAGCCAtGGcaAGaTAAGG	4	GTACCTGTCCTTGGCTCTTCTGGCACTGGCTT			chr3	6307463	no
AGAAGAGCCAAGGACAGGTA	AGAAtAGCCtAatACAGGTAGGG	4	GTACCTGTCCTTGGCTCTTCTGGCACTGGCTT			chr3	8745384	no
AGAAGAGCCAAGGACAGGTA	caAAGAGCCAAGGgCtGGTAGGG	4	GTACCTGTCCTTGGCTCTTCTGGCACTGGCTT			chr3	10370622	no
AGAAGAGCCAAGGACAGGTA	AGAAGAGtCcAGGACAGtTgTGG	4	GTACCTGTCCTTGGCTCTTCTGGCACTGGCTT			chr3	14379319	no
AGAAGAGCCAAGGACAGGTA	AGgAGAGCaAgGGACAGGTcAGG	4	GTACCTGTCCTTGGCTCTTCTGGCACTGGCTT			chr3	30919395	no
AGAAGAGCCAAGGACAGGTA	AccAGAGaCAAGGcCAGGTAGGG	4	GTACCTGTCCTTGGCTCTTCTGGCACTGGCTT			chr3	31360993	no
AGAAGAGCCAAGGACAGGTA	AGcAGAGCCAAGGACAGaatAGG	4	GTACCTGTCCTTGGCTCTTCTGGCACTGGCTT			chr3	42367734	no
AGAAGAGCCAAGGACAGGTA	AGtAGAtCCAgGGAgAGGTATGG	4	GTACCTGTCCTTGGCTCTTCTGGCACTGGCTT			chr3	56046039	no
AGAAGAGCCAAGGACAGGTA	AGAAcAGaCAAGGcCAGGcATGG	4	GTACCTGTCCTTGGCTCTTCTGGCACTGGCTT			chr3	58367972	no
AGAAGAGCCAAGGACAGGTA	gGAAtAGCCAtGGACAGGTgGGG	4	GTACCTGTCCTTGGCTCTTCTGGCACTGGCTT			chr3	59209959	no
AGAAGAGCCAAGGACAGGTA	AGAAGAGCaAAGtACAcGTtTGG	4	GTACCTGTCCTTGGCTCTTCTGGCACTGGCTT			chr3	75522742	no
AGAAGAGCCAAGGACAGGTA	AGAAaAGCCAAGcACAGcTgAGG	4	GTACCTGTCCTTGGCTCTTCTGGCACTGGCTT			chr3	107531701	no
AGAAGAGCCAAGGACAGGTA	AGAAGAGgCAAGtAgAGGgAAGG	4	GTACCTGTCCTTGGCTCTTCTGGCACTGGCTT			chr3	107910691	no
AGAAGAGCCAAGGACAGGTA	AccAGAGgCAgGGACAGGTAGGG	4	GTACCTGTCCTTGGCTCTTCTGGCACTGGCTT			chr3	108804126	no
AGAAGAGCCAAGGACAGGTA	AGAAaAGtCAgGGAaAGGTAGGG	4	GTACCTGTCCTTGGCTCTTCTGGCACTGGCTT			chr3	115807216	no
AGAAGAGCCAAGGACAGGTA	AGAAtAtCCAAGGACAcaTAGGG	4	GTACCTGTCCTTGGCTCTTCTGGCACTGGCTT			chr3	119828659	no
AGAAGAGCCAAGGACAGGTA	AGAAGAGttAAGGACAGGgcTGG	4	GTACCTGTCCTTGGCTCTTCTGGCACTGGCTT			chr3	120626078	no
AGAAGAGCCAAGGACAGGTA	AcAAGtGaCAAGGACAGGgAAGG	4	GTACCTGTCCTTGGCTCTTCTGGCACTGGCTT			chr3	126106893	no
AGAAGAGCCAAGGACAGGTA	AaAAGAGCCtgGGcCAGGTATGG	4	GTACCTGTCCTTGGCTCTTCTGGCACTGGCTT			chr3	126769793	no
AGAAGAGCCAAGGACAGGTA	AaAAGtGtCAAGGACAGGaAAGG	4	GTACCTGTCCTTGGCTCTTCTGGCACTGGCTT			chr3	140844074	no
AGAAGAGCCAAGGACAGGTA	AGAtGtGtgAAGGACAGGTAAGG	4	GTACCTGTCCTTGGCTCTTCTGGCACTGGCTT			chr3	147787465	no
AGAAGAGCCAAGGACAGGTA	AGAAGAGCaAAGGACAaagAAGG	4	GTACCTGTCCTTGGCTCTTCTGGCACTGGCTT			chr3	152090892	no
AGAAGAGCCAAGGACAGGTA	AGAtaAGCCAAGGcCAGGcATGG	4	GTACCTGTCCTTGGCTCTTCTGGCACTGGCTT			chr3	194963009	no
AGAAGAGCCAAGGACAGGTA	AGAAcAGgCgAGGACAGGcAGGG	4	GTACCTGTCCTTGGCTCTTCTGGCACTGGCTT			chr7	2032835	no
AGAAGAGCCAAGGACAGGTA	AGAgaAGCCAAGGACAcGaATGG	4	GTACCTGTCCTTGGCTCTTCTGGCACTGGCTT			chr7	24214767	no
AGAAGAGCCAAGGACAGGTA	AaAgGAGCCAAGGcCAGGcATGG	4	GTACCTGTCCTTGGCTCTTCTGGCACTGGCTT			chr7	34719988	no
AGAAGAGCCAAGGACAGGTA	AGcAGtGCCAAaGACAtGTAGGG	4	GTACCTGTCCTTGGCTCTTCTGGCACTGGCTT			chr7	34681587	no
AGAAGAGCCAAGGACAGGTA	gGAAGAGCCgAGtACAGGaAAGG	4	GTACCTGTCCTTGGCTCTTCTGGCACTGGCTT			chr7	48248345	no
AGAAGAGCCAAGGACAGGTA	AGgAGAGCCcAGGgCAGGTgGGG	4	GTACCTGTCCTTGGCTCTTCTGGCACTGGCTT			chr7	50589105	no
AGAAGAGCCAAGGACAGGTA	AGgAGAGaCAAGGACAGGgcTGG	4	GTACCTGTCCTTGGCTCTTCTGGCACTGGCTT			chr7	55492253	no
AGAAGAGCCAAGGACAGGTA	AaAAGAGggAAGGcCAGGTACGG	4	GTACCTGTCCTTGGCTCTTCTGGCACTGGCTT			chr7	66751318	no
AGAAGAGCCAAGGACAGGTA	AGAAGAGaCAAGGgaAGGcAGGG	4	GTACCTGTCCTTGGCTCTTCTGGCACTGGCTT			chr7	67894057	no
AGAAGAGCCAAGGACAGGTA	AGcAaAtCCAAGGcCAGGTATGG	4	GTACCTGTCCTTGGCTCTTCTGGCACTGGCTT			chr7	68333213	no
AGAAGAGCCAAGGACAGGTA	gGAAGAGgaAAGGAaAGGTAAGG	4	GTACCTGTCCTTGGCTCTTCTGGCACTGGCTT			chr7	99397855	no
AGAAGAGCCAAGGACAGGTA	AGgAGAGCCAAGaAtAGGcATGG	4	GTACCTGTCCTTGGCTCTTCTGGCACTGGCTT			chr7	112692595	no
AGAAGAGCCAAGGACAGGTA	gGAAGcGCCAAGGACAGcaAAGG	4	GTACCTGTCCTTGGCTCTTCTGGCACTGGCTT			chr7	117315209	no
AGAAGAGCCAAGGACAGGTA	AGAAGAGtCAAGGAaAGtTtTGG	4	GTACCTGTCCTTGGCTCTTCTGGCACTGGCTT			chr7	131048708	no
AGAAGAGCCAAGGACAGGTA	AGAAGAGCCAgGGgCtGtTATGG	4	GTACCTGTCCTTGGCTCTTCTGGCACTGGCTT			chr7	136177563	no
AGAAGAGCCAAGGACAGGTA	AGAAaAttCAAGGcCAGGTAAGG	4	GTACCTGTCCTTGGCTCTTCTGGCACTGGCTT			chr7	138175404	no
AGAAGAGCCAAGGACAGGTA	AGAgGAGaCAAGGACAGGctAGG	4	GTACCTGTCCTTGGCTCTTCTGGCACTGGCTT			chr7	138878263	no
AGAAGAGCCAAGGACAGGTA	gGAAGAGgCAtGGACAGGcAGGG	4	GTACCTGTCCTTGGCTCTTCTGGCACTGGCTT			chr4	3867158	no
AGAAGAGCCAAGGACAGGTA	AGAAGAtCtAgGGgCAGGTATGG	4	GTACCTGTCCTTGGCTCTTCTGGCACTGGCTT			chr4	4649494	no
AGAAGAGCCAAGGACAGGTA	AGAAGAaagAAGGcCAGGTATGG	4	GTACCTGTCCTTGGCTCTTCTGGCACTGGCTT			chr4	25424489	no
AGAAGAGCCAAGGACAGGTA	AGAAGAGgaAAGGAaAGGaAAGG	4	GTACCTGTCCTTGGCTCTTCTGGCACTGGCTT			chr4	48955310	no
AGAAGAGCCAAGGACAGGTA	gGgAGAGCCAgaGACAGGTACGG	4	GTACCTGTCCTTGGCTCTTCTGGCACTGGCTT			chr4	61575391	no
AGAAGAGCCAAGGACAGGTA	cGgAGAGCCAAGGACcGGcATGG	4	GTACCTGTCCTTGGCTCTTCTGGCACTGGCTT			chr4	82044942	no
AGAAGAGCCAAGGACAGGTA	AGAAGAGagAAGGAgAGGgAAGG	4	GTACCTGTCCTTGGCTCTTCTGGCACTGGCTT	tTcCCTcTCCTTctCTCTTCTccCtCTtttgT	7	chr4	86928905	yes	AFF-AS1	5kb downstream TSS	VDR,SMARCA4
AGAAGAGCCAAGGACAGGTA	AGAAGAGaggAGGAgAGGTAGGG	4	GTACCTGTCCTTGGCTCTTCTGGCACTGGCTT			chr4	96408205	no
AGAAGAGCCAAGGACAGGTA	AGgAaAaCCAAGaACAGGTAGGG	4	GTACCTGTCCTTGGCTCTTCTGGCACTGGCTT			chr4	96766144	no
AGAAGAGCCAAGGACAGGTA	AcAAGAGgCAgGGACAGGaAGGG	4	GTACCTGTCCTTGGCTCTTCTGGCACTGGCTT			chr4	139558637	no
AGAAGAGCCAAGGACAGGTA	AGAAGAtCCAAGGtCAGtTtGGG	4	GTACCTGTCCTTGGCTCTTCTGGCACTGGCTT			chr4	149991735	no
AGAAGAGCCAAGGACAGGTA	AGAAGAaaCAAGGgCAcGTAGGG	4	GTACCTGTCCTTGGCTCTTCTGGCACTGGCTT			chr4	156430053	no
AGAAGAGCCAAGGACAGGTA	AGAgGAGCCAAGGAaAGtTgTGG	4	GTACCTGTCCTTGGCTCTTCTGGCACTGGCTT			chr4	167815631	no
AGAAGAGCCAAGGACAGGTA	AGAAGAGtCAAGaAaAGcTATGG	4	GTACCTGTCCTTGGCTCTTCTGGCACTGGCTT			chr4	170203124	no
AGAAGAGCCAAGGACAGGTA	AGAAGAcCaAAGGACAaGaAGGG	4	GTACCTGTCCTTGGCTCTTCTGGCACTGGCTT			chr4	170667264	no
AGAAGAGCCAAGGACAGGTA	gGAAGAcCCAAGaACAaGTAGGG	4	GTACCTGTCCTTGGCTCTTCTGGCACTGGCTT			chr4	178762006	no
AGAAGAGCCAAGGACAGGTA	AcAAaAGCCAAGGcCAGGTgTGG	4	GTACCTGTCCTTGGCTCTTCTGGCACTGGCTT			chr4	183645476	no
AGAAGAGCCAAGGACAGGTA	AGAAaAGCaAAGGACAGcaAAGG	4	GTACCTGTCCTTGGCTCTTCTGGCACTGGCTT			chr5	1821811	no
AGAAGAGCCAAGGACAGGTA	AGAAGgGtCAAGGgCAGGgATGG	4	GTACCTGTCCTTGGCTCTTCTGGCACTGGCTT			chr5	8180833	no
AGAAGAGCCAAGGACAGGTA	AGtAcAtCCAAtGACAGGTATGG	4	GTACCTGTCCTTGGCTCTTCTGGCACTGGCTT			chr5	11384063	no
AGAAGAGCCAAGGACAGGTA	gGAAGAGaCAAGGcCAGGcATGG	4	GTACCTGTCCTTGGCTCTTCTGGCACTGGCTT			chr5	15258654	no
AGAAGAGCCAAGGACAGGTA	AGtAGAGaCcAGGACAGGcATGG	4	GTACCTGTCCTTGGCTCTTCTGGCACTGGCTT			chr5	15715199	no
AGAAGAGCCAAGGACAGGTA	AGcAtAGCCAAGGAaAGGTtGGG	4	GTACCTGTCCTTGGCTCTTCTGGCACTGGCTT			chr5	15969913	no
AGAAGAGCCAAGGACAGGTA	AGcAGAGgCcAGGACAGGaAGGG	4	GTACCTGTCCTTGGCTCTTCTGGCACTGGCTT			chr5	27267004	no
AGAAGAGCCAAGGACAGGTA	AGAAGAGCCAtGGAaAGaTgGGG	4	GTACCTGTCCTTGGCTCTTCTGGCACTGGCTT			chr5	34461465	no
AGAAGAGCCAAGGACAGGTA	AGAAaAcCCAtGGACAGGgATGG	4	GTACCTGTCCTTGGCTCTTCTGGCACTGGCTT			chr5	50460657	no
AGAAGAGCCAAGGACAGGTA	gGAAGAGgCAAGGAgAGGgAGGG	4	GTACCTGTCCTTGGCTCTTCTGGCACTGGCTT			chr5	56600698	no
AGAAGAGCCAAGGACAGGTA	AGAAGAGCCcAGacCAGGTgCGG	4	GTACCTGTCCTTGGCTCTTCTGGCACTGGCTT			chr5	57032937	no
AGAAGAGCCAAGGACAGGTA	AGAAGAGCCAActACAGaTgGGG	4	GTACCTGTCCTTGGCTCTTCTGGCACTGGCTT			chr5	69334022	no
AGAAGAGCCAAGGACAGGTA	AGAAtAtCCAAGGcCAGGcATGG	4	GTACCTGTCCTTGGCTCTTCTGGCACTGGCTT			chr5	73085481	no
AGAAGAGCCAAGGACAGGTA	AtAAGAcCCAAGGAaAGGaATGG	4	GTACCTGTCCTTGGCTCTTCTGGCACTGGCTT			chr5	95229432	no
AGAAGAGCCAAGGACAGGTA	AGAAGtGaaAtGGACAGGTATGG	4	GTACCTGTCCTTGGCTCTTCTGGCACTGGCTT			chr5	112286816	no
AGAAGAGCCAAGGACAGGTA	AGgAGAGCCAAGGAaAtGTcTGG	4	GTACCTGTCCTTGGCTCTTCTGGCACTGGCTT			chr5	116013400	no
AGAAGAGCCAAGGACAGGTA	AGAAGAGaacAGGACAGaTACGG	4	GTACCTGTCCTTGGCTCTTCTGGCACTGGCTT			chr5	141037595	no
AGAAGAGCCAAGGACAGGTA	AagAGAGaCAAGGACAGGgATGG	4	GTACCTGTCCTTGGCTCTTCTGGCACTGGCTT			chr5	145277490	no
AGAAGAGCCAAGGACAGGTA	AGAAGAGCCAAGGcCcaGTcTGG	4	GTACCTGTCCTTGGCTCTTCTGGCACTGGCTT			chr5	145841342	no
AGAAGAGCCAAGGACAGGTA	AaAAGAGCCAAGGAaAaGaAAGG	4	GTACCTGTCCTTGGCTCTTCTGGCACTGGCTT			chr5	147379551	no
AGAAGAGCCAAGGACAGGTA	AGgAGAGCCAgGaAgAGGTAGGG	4	GTACCTGTCCTTGGCTCTTCTGGCACTGGCTT	cTACCTcTtCcTGGCTCTcCTttCAgacctgg	7	chr5	150624298	yes	SYNPO	10kb upstream TSS	TFAP2C
AGAAGAGCCAAGGACAGGTA	AcAAcAGgCtAGGACAGGTAAGG	4	GTACCTGTCCTTGGCTCTTCTGGCACTGGCTT			chr5	157455145	no
AGAAGAGCCAAGGACAGGTA	AaAAaAGCCAAGGcCAGGTgCGG	4	GTACCTGTCCTTGGCTCTTCTGGCACTGGCTT			chr5	181034166	no
AGAAGAGCCAAGGACAGGTA	AaAAGAGCCAAGGAggGGaAGGG	4	GTACCTGTCCTTGGCTCTTCTGGCACTGGCTT			chr16	3203167	no
AGAAGAGCCAAGGACAGGTA	AGAAcAGCCAAGGcCgGGTgTGG	4	GTACCTGTCCTTGGCTCTTCTGGCACTGGCTT			chr16	4165381	no
AGAAGAGCCAAGGACAGGTA	AGAAGAGCtAAGGtgAGGgAGGG	4	GTACCTGTCCTTGGCTCTTCTGGCACTGGCTT			chr16	16204581	no
AGAAGAGCCAAGGACAGGTA	AGAAGAGCtAAGGtgAGGgAGGG	4	GTACCTGTCCTTGGCTCTTCTGGCACTGGCTT			chr16	18590108	no
AGAAGAGCCAAGGACAGGTA	AGcAGAGtCAgGGtCAGGTAAGG	4	GTACCTGTCCTTGGCTCTTCTGGCACTGGCTT			chr16	31532049	no
AGAAGAGCCAAGGACAGGTA	AGcAGAGgCAAGccCAGGTAGGG	4	GTACCTGTCCTTGGCTCTTCTGGCACTGGCTT			chr16	56849726	no
AGAAGAGCCAAGGACAGGTA	AGAgGAGgCAAGGAgAGGcAGGG	4	GTACCTGTCCTTGGCTCTTCTGGCACTGGCTT			chr16	58000005	no
AGAAGAGCCAAGGACAGGTA	AaAAaAGCCAAGtACAGtTATGG	4	GTACCTGTCCTTGGCTCTTCTGGCACTGGCTT			chr16	59621606	no
AGAAGAGCCAAGGACAGGTA	AGgAGAGCCAtGccCAGGTATGG	4	GTACCTGTCCTTGGCTCTTCTGGCACTGGCTT			chr16	61469199	no
AGAAGAGCCAAGGACAGGTA	AGAAGAGaaAgGGACAGGgAAGG	4	GTACCTGTCCTTGGCTCTTCTGGCACTGGCTT			chr16	66097780	no
AGAAGAGCCAAGGACAGGTA	AGAtGAGCCAAGGtaAGGcAGGG	4	GTACCTGTCCTTGGCTCTTCTGGCACTGGCTT			chr16	67878263	no
AGAAGAGCCAAGGACAGGTA	AGgAGAtCaAAGGAgAGGTAAGG	4	GTACCTGTCCTTGGCTCTTCTGGCACTGGCTT			chr16	84094862	no
AGAAGAGCCAAGGACAGGTA	AGcAGAGCCAAGagCAGGcAGGG	4	GTACCTGTCCTTGGCTCTTCTGGCACTGGCTT			chr16	85961423	no
AGAAGAGCCAAGGACAGGTA	tGgAcAGCCAAGGcCAGGTAGGG	4	GTACCTGTCCTTGGCTCTTCTGGCACTGGCTT			chr16	86749441	no
AGAAGAGCCAAGGACAGGTA	gGAAGAGCCAgGGcCAGGaAGGG	4	GTACCTGTCCTTGGCTCTTCTGGCACTGGCTT			chr1	2472453	no
AGAAGAGCCAAGGACAGGTA	AGAtcAGCCAAGGcCAaGTACGG	4	GTACCTGTCCTTGGCTCTTCTGGCACTGGCTT	GTACtTGgCCTTGGCTgaTCTGctggatctcg	4	chr1	3457638	yes	ARHGEF16	5kb downstream TSS	CTCF
AGAAGAGCCAAGGACAGGTA	AGAAGAGgCAAGGACAcaTgTGG	4	GTACCTGTCCTTGGCTCTTCTGGCACTGGCTT			chr1	4679730	no
AGAAGAGCCAAGGACAGGTA	AGAAGAGCCAcaGcCAGGgAAGG	4	GTACCTGTCCTTGGCTCTTCTGGCACTGGCTT			chr1	6160054	no
AGAAGAGCCAAGGACAGGTA	AGAcaAGCCAAGGACtGGgAGGG	4	GTACCTGTCCTTGGCTCTTCTGGCACTGGCTT			chr1	11286782	no
AGAAGAGCCAAGGACAGGTA	gGAAGAGCCAAtGtCAGGgAGGG	4	GTACCTGTCCTTGGCTCTTCTGGCACTGGCTT			chr1	17197153	no
AGAAGAGCCAAGGACAGGTA	AGAAtAGtCAAGGcCAGGcACGG	4	GTACCTGTCCTTGGCTCTTCTGGCACTGGCTT			chr1	17821913	no
AGAAGAGCCAAGGACAGGTA	AGAgGgGaCAAGGACAGGgATGG	4	GTACCTGTCCTTGGCTCTTCTGGCACTGGCTT			chr1	20694551	no
AGAAGAGCCAAGGACAGGTA	AccAGAGCCggGGACAGGTATGG	4	GTACCTGTCCTTGGCTCTTCTGGCACTGGCTT			chr1	25749142	no
AGAAGAGCCAAGGACAGGTA	AGAAtccCCAAGGACAGGcAGGG	4	GTACCTGTCCTTGGCTCTTCTGGCACTGGCTT			chr1	32196395	no
AGAAGAGCCAAGGACAGGTA	AGAAGAGaggAGGACAGGgATGG	4	GTACCTGTCCTTGGCTCTTCTGGCACTGGCTT			chr1	33362482	no
AGAAGAGCCAAGGACAGGTA	AccAGAGCCAAGGgtAGGTATGG	4	GTACCTGTCCTTGGCTCTTCTGGCACTGGCTT			chr1	44274006	no
AGAAGAGCCAAGGACAGGTA	AGAAGAGatAAGGcCAGGgATGG	4	GTACCTGTCCTTGGCTCTTCTGGCACTGGCTT			chr1	51141196	no
AGAAGAGCCAAGGACAGGTA	AGAAGtGCCcAGGgCAGGgAGGG	4	GTACCTGTCCTTGGCTCTTCTGGCACTGGCTT			chr1	53509324	no
AGAAGAGCCAAGGACAGGTA	AGAAGAGCacAGGACAGGgtGGG	4	GTACCTGTCCTTGGCTCTTCTGGCACTGGCTT			chr1	57139587	no
AGAAGAGCCAAGGACAGGTA	AGAAGAGCCAAGGAacaGcAAGG	4	GTACCTGTCCTTGGCTCTTCTGGCACTGGCTT			chr1	59486226	no
AGAAGAGCCAAGGACAGGTA	AGAAGAaCtAAaGACAaGTAGGG	4	GTACCTGTCCTTGGCTCTTCTGGCACTGGCTT			chr1	63422992	no
AGAAGAGCCAAGGACAGGTA	AGAAGAGtCAAGcACgGGTtTGG	4	GTACCTGTCCTTGGCTCTTCTGGCACTGGCTT			chr1	63833616	no
AGAAGAGCCAAGGACAGGTA	AGAAGAGgagAGGACAGGgAGGG	4	GTACCTGTCCTTGGCTCTTCTGGCACTGGCTT			chr1	72220403	no
AGAAGAGCCAAGGACAGGTA	AGAAGAGtCAAGGACActTtGGG	4	GTACCTGTCCTTGGCTCTTCTGGCACTGGCTT			chr1	83840149	no
AGAAGAGCCAAGGACAGGTA	AGcAGAGCaAAaGAtAGGTAGGG	4	GTACCTGTCCTTGGCTCTTCTGGCACTGGCTT			chr1	84625410	no
AGAAGAGCCAAGGACAGGTA	AGAAGAGaCAcGGcCAGGcACGG	4	GTACCTGTCCTTGGCTCTTCTGGCACTGGCTT			chr1	97460745	no
AGAAGAGCCAAGGACAGGTA	AGAAGgGCaAAGGAaAGGaAAGG	4	GTACCTGTCCTTGGCTCTTCTGGCACTGGCTT			chr1	100065457	no
AGAAGAGCCAAGGACAGGTA	AGccGAGaCcAGGACAGGTATGG	4	GTACCTGTCCTTGGCTCTTCTGGCACTGGCTT			chr1	118598987	no
AGAAGAGCCAAGGACAGGTA	AGAAGAagCAAGGACAGcTcAGG	4	GTACCTGTCCTTGGCTCTTCTGGCACTGGCTT			chr1	150946973	no
AGAAGAGCCAAGGACAGGTA	AGAtGAtCCAgGGACAGGaAAGG	4	GTACCTGTCCTTGGCTCTTCTGGCACTGGCTT	tTtCCTGTCCcTGGaTCaTCTtctcCTttcct	6	chr1	161226991	yes	TOMM40L	1kb downstream TSS		enhancer
AGAAGAGCCAAGGACAGGTA	gGAAcAGCCAAtaACAGGTAGGG	4	GTACCTGTCCTTGGCTCTTCTGGCACTGGCTT			chr1	171296374	no
AGAAGAGCCAAGGACAGGTA	AGAAGAGCCAAGcAaAGGggAGG	4	GTACCTGTCCTTGGCTCTTCTGGCACTGGCTT			chr1	171924543	no
AGAAGAGCCAAGGACAGGTA	AGAAtAGaaAAGGcCAGGTAGGG	4	GTACCTGTCCTTGGCTCTTCTGGCACTGGCTT			chr1	175954957	no
AGAAGAGCCAAGGACAGGTA	AGAAGAGttgAaGACAGGTAAGG	4	GTACCTGTCCTTGGCTCTTCTGGCACTGGCTT			chr1	180723657	no
AGAAGAGCCAAGGACAGGTA	AGcAGAGCCtAGGcCAGGTgAGG	4	GTACCTGTCCTTGGCTCTTCTGGCACTGGCTT			chr1	184631236	no
AGAAGAGCCAAGGACAGGTA	AGAAaAaCCAAGGACAGGagCGG	4	GTACCTGTCCTTGGCTCTTCTGGCACTGGCTT			chr1	208036361	no
AGAAGAGCCAAGGACAGGTA	AGAAGAGCCAAaatCAGGaAGGG	4	GTACCTGTCCTTGGCTCTTCTGGCACTGGCTT			chr1	229097177	no
AGAAGAGCCAAGGACAGGTA	AaAtGAaCaAAGGACAGGTAAGG	4	GTACCTGTCCTTGGCTCTTCTGGCACTGGCTT			chr1	241754076	no
AGAAGAGCCAAGGACAGGTA	AGAAGgGCCAAGcACgGGgAAGG	4	GTACCTGTCCTTGGCTCTTCTGGCACTGGCTT			chr1	243671994	no
AGAAGAGCCAAGGACAGGTA	AcAAGAGCatAGGAgAGGTAGGG	4	GTACCTGTCCTTGGCTCTTCTGGCACTGGCTT			chr13	29604013	no
AGAAGAGCCAAGGACAGGTA	AGAAagGCaAAGGACAGGTtGGG	4	GTACCTGTCCTTGGCTCTTCTGGCACTGGCTT			chr13	41301449	no
AGAAGAGCCAAGGACAGGTA	AGtAGAGCCAAGtAgAGGTcTGG	4	GTACCTGTCCTTGGCTCTTCTGGCACTGGCTT			chr13	60335402	no
AGAAGAGCCAAGGACAGGTA	AGAAGAGatAAGGAaAGGcAGGG	4	GTACCTGTCCTTGGCTCTTCTGGCACTGGCTT			chr13	61557872	no
AGAAGAGCCAAGGACAGGTA	gGAAGAGCCAAGtACgGcTAAGG	4	GTACCTGTCCTTGGCTCTTCTGGCACTGGCTT			chr13	72736023	no
AGAAGAGCCAAGGACAGGTA	AGcAGAGCCcAGGcCAGGTgCGG	4	GTACCTGTCCTTGGCTCTTCTGGCACTGGCTT			chr13	75640245	no
AGAAGAGCCAAGGACAGGTA	AtAAGAGtCAAGGcCAGGcACGG	4	GTACCTGTCCTTGGCTCTTCTGGCACTGGCTT			chr13	86042727	no
AGAAGAGCCAAGGACAGGTA	gGAAtAtCaAAGGACAGGTACGG	4	GTACCTGTCCTTGGCTCTTCTGGCACTGGCTT			chr13	100059384	no
AGAAGAGCCAAGGACAGGTA	AGAgcAGCCAAGGtCAGGgAAGG	4	GTACCTGTCCTTGGCTCTTCTGGCACTGGCTT			chr13	110547200	no
AGAAGAGCCAAGGACAGGTA	AGAAGAcCCAAGaACAaGcATGG	4	GTACCTGTCCTTGGCTCTTCTGGCACTGGCTT			chr13	111871868	no
AGAAGAGCCAAGGACAGGTA	AGgAGAGgaAAGGACAGGaAAGG	4	GTACCTGTCCTTGGCTCTTCTGGCACTGGCTT			chr13	112320965	no
AGAAGAGCCAAGGACAGGTA	AGAAaAGCCAAGaAaAGaTAAGG	4	GTACCTGTCCTTGGCTCTTCTGGCACTGGCTT			chr2	1644992	no
AGAAGAGCCAAGGACAGGTA	AGAAGAGgaAAGGAaAGGaAAGG	4	GTACCTGTCCTTGGCTCTTCTGGCACTGGCTT			chr2	2060788	no
AGAAGAGCCAAGGACAGGTA	AGcAGAGCCAgGtAtAGGTAAGG	4	GTACCTGTCCTTGGCTCTTCTGGCACTGGCTT			chr2	5941002	no
AGAAGAGCCAAGGACAGGTA	AGAAGAGaaAAaGACAGGgAGGG	4	GTACCTGTCCTTGGCTCTTCTGGCACTGGCTT			chr2	8409702	no
AGAAGAGCCAAGGACAGGTA	AcAAGAGCCAAGGAtgGGcAAGG	4	GTACCTGTCCTTGGCTCTTCTGGCACTGGCTT			chr2	12538006	no
AGAAGAGCCAAGGACAGGTA	AGttGAGCCAAGGAgAGGcAGGG	4	GTACCTGTCCTTGGCTCTTCTGGCACTGGCTT			chr2	20526895	no
AGAAGAGCCAAGGACAGGTA	AGAAGAGgCgAGaAgAGGTAAGG	4	GTACCTGTCCTTGGCTCTTCTGGCACTGGCTT			chr2	27433466	no
AGAAGAGCCAAGGACAGGTA	AcAtGAGCCcAGaACAGGTAAGG	4	GTACCTGTCCTTGGCTCTTCTGGCACTGGCTT			chr2	37114724	no
AGAAGAGCCAAGGACAGGTA	AGAAGAatgAAGGACAGGgAGGG	4	GTACCTGTCCTTGGCTCTTCTGGCACTGGCTT			chr2	58447923	no
AGAAGAGCCAAGGACAGGTA	AGtAGAcCCAAGGcCAGGTgAGG	4	GTACCTGTCCTTGGCTCTTCTGGCACTGGCTT			chr2	63865822	no
AGAAGAGCCAAGGACAGGTA	AGAAGAGCagAGGACAGaTcTGG	4	GTACCTGTCCTTGGCTCTTCTGGCACTGGCTT	agAtCTGTCCTctGCTCTTCTccCtCcaGCcc	6	chr2	64649782	yes	SERTAD2	5kb downstream TSS	SMARCA4,TFAP2C,HNF4A
AGAAGAGCCAAGGACAGGTA	AGAAGAaCaAAGaACAGtTAAGG	4	GTACCTGTCCTTGGCTCTTCTGGCACTGGCTT			chr2	80941556	no
AGAAGAGCCAAGGACAGGTA	AGAAGAGCCAgaGAaAGGgACGG	4	GTACCTGTCCTTGGCTCTTCTGGCACTGGCTT			chr2	86611915	no
AGAAGAGCCAAGGACAGGTA	AGcAGAGCCAAGGgCAGGagCGG	4	GTACCTGTCCTTGGCTCTTCTGGCACTGGCTT			chr2	86789262	no
AGAAGAGCCAAGGACAGGTA	AGAAGAaCaAAGaACAGaTAGGG	4	GTACCTGTCCTTGGCTCTTCTGGCACTGGCTT			chr2	98169469	no
AGAAGAGCCAAGGACAGGTA	gGAAaAGCCAAGGAaAGGcACGG	4	GTACCTGTCCTTGGCTCTTCTGGCACTGGCTT			chr2	98455938	no
AGAAGAGCCAAGGACAGGTA	AaAgGAGCCcAGGACAGGTtCGG	4	GTACCTGTCCTTGGCTCTTCTGGCACTGGCTT			chr2	99330374	no
AGAAGAGCCAAGGACAGGTA	AGAAGAaCCAAaGACAGtaAAGG	4	GTACCTGTCCTTGGCTCTTCTGGCACTGGCTT			chr2	122909934	no
AGAAGAGCCAAGGACAGGTA	AGAAGgGCCAAtGAgAtGTAAGG	4	GTACCTGTCCTTGGCTCTTCTGGCACTGGCTT			chr2	129296041	no
AGAAGAGCCAAGGACAGGTA	AGgAGAGgCtAGGAgAGGTAGGG	4	GTACCTGTCCTTGGCTCTTCTGGCACTGGCTT			chr2	132494291	no
AGAAGAGCCAAGGACAGGTA	tGAAGAtCCAAaGACAGGTtGGG	4	GTACCTGTCCTTGGCTCTTCTGGCACTGGCTT			chr2	138132070	no
AGAAGAGCCAAGGACAGGTA	cGAAGAaCaAAGcACAGGTAAGG	4	GTACCTGTCCTTGGCTCTTCTGGCACTGGCTT			chr2	140600741	no
AGAAGAGCCAAGGACAGGTA	AGAAtAtCCcAGGACAGGTcTGG	4	GTACCTGTCCTTGGCTCTTCTGGCACTGGCTT			chr2	146601725	no
AGAAGAGCCAAGGACAGGTA	gGAtGAGCCAgGGtCAGGTAAGG	4	GTACCTGTCCTTGGCTCTTCTGGCACTGGCTT			chr2	148086533	no
AGAAGAGCCAAGGACAGGTA	AGAAGAaCCtgaGACAGGTAGGG	4	GTACCTGTCCTTGGCTCTTCTGGCACTGGCTT			chr2	155125899	no
AGAAGAGCCAAGGACAGGTA	AGgAaAGCCAAGGcaAGGTACGG	4	GTACCTGTCCTTGGCTCTTCTGGCACTGGCTT			chr2	172635910	no
AGAAGAGCCAAGGACAGGTA	AGcAGAGCCAAGGtCtGGTtGGG	4	GTACCTGTCCTTGGCTCTTCTGGCACTGGCTT			chr2	175576232	no
AGAAGAGCCAAGGACAGGTA	AaAAGAGCCcAGGtCAGGcACGG	4	GTACCTGTCCTTGGCTCTTCTGGCACTGGCTT			chr2	179378230	no
AGAAGAGCCAAGGACAGGTA	AGAAGAGagAAGGgCAaGTAGGG	4	GTACCTGTCCTTGGCTCTTCTGGCACTGGCTT			chr2	195448507	no
AGAAGAGCCAAGGACAGGTA	AGAAGAGCCAgGccCAGGTcTGG	4	GTACCTGTCCTTGGCTCTTCTGGCACTGGCTT			chr2	202627674	no
AGAAGAGCCAAGGACAGGTA	AtAAGAGgCAAGGAgAGGTgAGG	4	GTACCTGTCCTTGGCTCTTCTGGCACTGGCTT			chr2	203827199	no
AGAAGAGCCAAGGACAGGTA	AGAAaAGCCAAGcAaAGGgAAGG	4	GTACCTGTCCTTGGCTCTTCTGGCACTGGCTT			chr2	205738590	no
AGAAGAGCCAAGGACAGGTA	AGAAGgGCagAGGACAGGTgGGG	4	GTACCTGTCCTTGGCTCTTCTGGCACTGGCTT			chr2	206531325	no
AGAAGAGCCAAGGACAGGTA	AGcAGtGCCAAGGtCAGGgAAGG	4	GTACCTGTCCTTGGCTCTTCTGGCACTGGCTT			chr2	232647451	no
AGAAGAGCCAAGGACAGGTA	AGAAGgcCCAgGcACAGGTAAGG	4	GTACCTGTCCTTGGCTCTTCTGGCACTGGCTT			chr2	234699560	no
AGAAGAGCCAAGGACAGGTA	AcAgGAGCCAgGGACAGGTgGGG	4	GTACCTGTCCTTGGCTCTTCTGGCACTGGCTT			chr2	235661783	no
AGAAGAGCCAAGGACAGGTA	AGtAaAGCCAgGGACAGtTATGG	4	GTACCTGTCCTTGGCTCTTCTGGCACTGGCTT			chr2	236694583	no
AGAAGAGCCAAGGACAGGTA	AGAAaAGtCcAGGACAGGgAGGG	4	GTACCTGTCCTTGGCTCTTCTGGCACTGGCTT			chr2	237281625	no
AGAAGAGCCAAGGACAGGTA	AGAAGAGCCcAGGACAtGccGGG	4	GTACCTGTCCTTGGCTCTTCTGGCACTGGCTT			chr2	239378754	no
AGAAGAGCCAAGGACAGGTA	AGAAGAGCtAAGaAgAGaTAAGG	4	GTACCTGTCCTTGGCTCTTCTGGCACTGGCTT			chr22	15596456	no
AGAAGAGCCAAGGACAGGTA	gGAAcAGCCAAGcACAGGcAAGG	4	GTACCTGTCCTTGGCTCTTCTGGCACTGGCTT			chr22	23387522	no
AGAAGAGCCAAGGACAGGTA	tGAAGAGtCAAGGAgAGGTgTGG	4	GTACCTGTCCTTGGCTCTTCTGGCACTGGCTT			chr22	25484536	no
AGAAGAGCCAAGGACAGGTA	AaAAGAtCCAAGGACAGGccTGG	4	GTACCTGTCCTTGGCTCTTCTGGCACTGGCTT			chr22	30939590	no
AGAAGAGCCAAGGACAGGTA	AGAAcAGCCAgtGACAGGaAGGG	4	GTACCTGTCCTTGGCTCTTCTGGCACTGGCTT			chr22	34447147	no
AGAAGAGCCAAGGACAGGTA	AGAtGAGtCAAGGcCAGGcATGG	4	GTACCTGTCCTTGGCTCTTCTGGCACTGGCTT			chr22	42525918	no
AGAAGAGCCAAGGACAGGTA	AaAgGAGCCAAGGtCAGGTcAGG	4	GTACCTGTCCTTGGCTCTTCTGGCACTGGCTT			chr22	42678640	no
AGAAGAGCCAAGGACAGGTA	AGAAGAcCCcAGGcCAGGTtAGG	4	GTACCTGTCCTTGGCTCTTCTGGCACTGGCTT			chr22	43433219	no
AGAAGAGCCAAGGACAGGTA	AGAAGAagCAgGGAgAGGTACGG	4	GTACCTGTCCTTGGCTCTTCTGGCACTGGCTT			chr22	43541293	no
AGAAGAGCCAAGGACAGGTA	AGcAGcGCCcAGGcCAGGTATGG	4	GTACCTGTCCTTGGCTCTTCTGGCACTGGCTT			chr22	47458746	no
AGAAGAGCCAAGGACAGGTA	AGgAGAGCCcAGGcCAGGTgAGG	4	GTACCTGTCCTTGGCTCTTCTGGCACTGGCTT			chr19	1440852	no
AGAAGAGCCAAGGACAGGTA	AGAtGAGgCAAGGACAGagATGG	4	GTACCTGTCCTTGGCTCTTCTGGCACTGGCTT			chr19	3737545	no
AGAAGAGCCAAGGACAGGTA	AGAAGAGCaAgGGtCAGtTAGGG	4	GTACCTGTCCTTGGCTCTTCTGGCACTGGCTT			chr19	9968733	no
AGAAGAGCCAAGGACAGGTA	gGAAaAGCCAgGGACAGGgAGGG	4	GTACCTGTCCTTGGCTCTTCTGGCACTGGCTT			chr19	14054383	no
AGAAGAGCCAAGGACAGGTA	AcAgGAGCCcAGGACAGGaAGGG	4	GTACCTGTCCTTGGCTCTTCTGGCACTGGCTT	cTtCCTGTCCTgGGCTCcTgTGGgggTGGCcT	3	chr19	14379229	yes	ADGRE5	2kb upstream TSS
AGAAGAGCCAAGGACAGGTA	AGgAGAGtCAAaGACAGGgATGG	4	GTACCTGTCCTTGGCTCTTCTGGCACTGGCTT			chr19	14739796	no
AGAAGAGCCAAGGACAGGTA	AaAAGAGCCtgGGACAGGTgCGG	4	GTACCTGTCCTTGGCTCTTCTGGCACTGGCTT			chr19	16144979	no
AGAAGAGCCAAGGACAGGTA	AGAAGAGCCAtGGcaAGaTAAGG	4	GTACCTGTCCTTGGCTCTTCTGGCACTGGCTT			chr19	20692755	no
AGAAGAGCCAAGGACAGGTA	AGAAGtGCCAgGGAatGGTAGGG	4	GTACCTGTCCTTGGCTCTTCTGGCACTGGCTT			chr19	32143556	no
AGAAGAGCCAAGGACAGGTA	AGAAGAGaaAAGGAaAGGaAAGG	4	GTACCTGTCCTTGGCTCTTCTGGCACTGGCTT			chr19	41399721	no
AGAAGAGCCAAGGACAGGTA	AaAAGAGCCAAtGAgAGGaAGGG	4	GTACCTGTCCTTGGCTCTTCTGGCACTGGCTT			chr19	41619003	no
AGAAGAGCCAAGGACAGGTA	AtAAcAGCCAAGGcCAGGcATGG	4	GTACCTGTCCTTGGCTCTTCTGGCACTGGCTT			chr19	42034068	no
AGAAGAGCCAAGGACAGGTA	AGAgGAGCCcAGGAaAGGTgGGG	4	GTACCTGTCCTTGGCTCTTCTGGCACTGGCTT			chr19	50327863	no
AGAAGAGCCAAGGACAGGTA	AGAcGAGCaAAGGACAGaaAGGG	4	GTACCTGTCCTTGGCTCTTCTGGCACTGGCTT			chr19	55662026	no
AGAAGAGCCAAGGACAGGTA	AGAAaAGgCAAGGcCAGGcAAGG	4	GTACCTGTCCTTGGCTCTTCTGGCACTGGCTT			chr21	8202503	no
AGAAGAGCCAAGGACAGGTA	AGAAaAGgCAAGGcCAGGcAAGG	4	GTACCTGTCCTTGGCTCTTCTGGCACTGGCTT			chr21	8385550	no
AGAAGAGCCAAGGACAGGTA	AGAAtAGCCAAGacCAGtTATGG	4	GTACCTGTCCTTGGCTCTTCTGGCACTGGCTT			chr21	14097210	no
AGAAGAGCCAAGGACAGGTA	AGAAGAGgaAAGGAgAGGaATGG	4	GTACCTGTCCTTGGCTCTTCTGGCACTGGCTT			chr21	19289193	no
AGAAGAGCCAAGGACAGGTA	AGAAGgGCCAAGGcagGGTAGGG	4	GTACCTGTCCTTGGCTCTTCTGGCACTGGCTT			chr21	43854621	no
AGAAGAGCCAAGGACAGGTA	AGgAaAGCCAAGcACAGGgAAGG	4	GTACCTGTCCTTGGCTCTTCTGGCACTGGCTT			chr21	45834015	no
AGAAGAGCCAAGGACAGGTA	AaAAGgGCCAgGGcCAGGTACGG	4	GTACCTGTCCTTGGCTCTTCTGGCACTGGCTT			chr15	41188679	no
AGAAGAGCCAAGGACAGGTA	AaAAGAGCCAAaGACAGGccGGG	4	GTACCTGTCCTTGGCTCTTCTGGCACTGGCTT			chr15	43117646	no
AGAAGAGCCAAGGACAGGTA	AGAAGgGCCAAaGACAGcTcAGG	4	GTACCTGTCCTTGGCTCTTCTGGCACTGGCTT			chr15	45185991	no
AGAAGAGCCAAGGACAGGTA	AGAAGAGCCAAaGAgAaGaAAGG	4	GTACCTGTCCTTGGCTCTTCTGGCACTGGCTT			chr15	46028185	no
AGAAGAGCCAAGGACAGGTA	AtAAGAGCCAAaGACAGagAAGG	4	GTACCTGTCCTTGGCTCTTCTGGCACTGGCTT			chr15	48852163	no
AGAAGAGCCAAGGACAGGTA	AGAAGAGaCAAGGAgAaGaAAGG	4	GTACCTGTCCTTGGCTCTTCTGGCACTGGCTT			chr15	64952832	no
AGAAGAGCCAAGGACAGGTA	AGAAGAGgCAAGGAgAGGgcTGG	4	GTACCTGTCCTTGGCTCTTCTGGCACTGGCTT	agcCCTGTCCTTGcCTCTTCTGGttggaGcca	4	chr15	75204112	yes	C15ORF59	2.5kb upstream TSS	SMARCA4
AGAAGAGCCAAGGACAGGTA	gGAAGAGCCctGGACAGGcAGGG	4	GTACCTGTCCTTGGCTCTTCTGGCACTGGCTT			chr15	75230878	no
AGAAGAGCCAAGGACAGGTA	AGAAaAGCCAAaGcCAGGTgTGG	4	GTACCTGTCCTTGGCTCTTCTGGCACTGGCTT			chr15	83460253	no
AGAAGAGCCAAGGACAGGTA	AaAAGAGCCAgGGgCAGGaATGG	4	GTACCTGTCCTTGGCTCTTCTGGCACTGGCTT			chr15	83558658	no
AGAAGAGCCAAGGACAGGTA	AGAAGAGgtAAGagCAGGTATGG	4	GTACCTGTCCTTGGCTCTTCTGGCACTGGCTT			chr15	95144824	no
AGAAGAGCCAAGGACAGGTA	AGAAGAGCCAtGGcaAGaTAAGG	4	GTACCTGTCCTTGGCTCTTCTGGCACTGGCTT			chrY	7961528	no
AGAAGAGCCAAGGACAGGTA	AGAttAGCCAAGacCAGGTATGG	4	GTACCTGTCCTTGGCTCTTCTGGCACTGGCTT			chrY	17593532	no
AGAAGAGCCAAGGACAGGTA	AGAttAGCCAAGacCAGGTATGG	4	GTACCTGTCCTTGGCTCTTCTGGCACTGGCTT			chrY	18312451	no
AGAAGAGCCAAGGACAGGTA	AaAAGAaCCAAGGcCAGGTgTGG	4	GTACCTGTCCTTGGCTCTTCTGGCACTGGCTT			chrY	57181429	no
AGAAGAGCCAAGGACAGGTA	AaAAGAGCgtAGGcCAGGTATGG	4	GTACCTGTCCTTGGCTCTTCTGGCACTGGCTT			chr17	1820532	no
AGAAGAGCCAAGGACAGGTA	AGAgGtGCCAAGGtCAGGTgGGG	4	GTACCTGTCCTTGGCTCTTCTGGCACTGGCTT			chr17	6244486	no
AGAAGAGCCAAGGACAGGTA	AGAtGAaCCcAGGACAGGTcAGG	4	GTACCTGTCCTTGGCTCTTCTGGCACTGGCTT			chr17	8801185	no
AGAAGAGCCAAGGACAGGTA	AaAAaAGgCAAGGACAGGTcAGG	4	GTACCTGTCCTTGGCTCTTCTGGCACTGGCTT			chr17	10655644	no
AGAAGAGCCAAGGACAGGTA	AGtAGAGggAAGGAaAGGTAGGG	4	GTACCTGTCCTTGGCTCTTCTGGCACTGGCTT			chr17	17115257	no
AGAAGAGCCAAGGACAGGTA	AGAAGAGggAgGGAgAGGTAGGG	4	GTACCTGTCCTTGGCTCTTCTGGCACTGGCTT			chr17	29113257	no
AGAAGAGCCAAGGACAGGTA	AcAAGAGCCAAGGcCtGGaACGG	4	GTACCTGTCCTTGGCTCTTCTGGCACTGGCTT			chr17	34350706	no
AGAAGAGCCAAGGACAGGTA	AGAAGAGCCAtGGcaAGaTAAGG	4	GTACCTGTCCTTGGCTCTTCTGGCACTGGCTT			chr17	35341701	no
AGAAGAGCCAAGGACAGGTA	AGAAGgGaCAAGGcCAGGcATGG	4	GTACCTGTCCTTGGCTCTTCTGGCACTGGCTT			chr17	37287438	no
AGAAGAGCCAAGGACAGGTA	AGAtGgGCCAAGGAaAGGgAAGG	4	GTACCTGTCCTTGGCTCTTCTGGCACTGGCTT			chr17	38677393	no
AGAAGAGCCAAGGACAGGTA	AGAAaAGaaAAGGACAGGcAAGG	4	GTACCTGTCCTTGGCTCTTCTGGCACTGGCTT			chr17	39421258	no
AGAAGAGCCAAGGACAGGTA	AtAAGAGCCAgGGcCAGGcATGG	4	GTACCTGTCCTTGGCTCTTCTGGCACTGGCTT			chr17	39897303	no
AGAAGAGCCAAGGACAGGTA	AGAAGAaCtAAGGACAGGgtGGG	4	GTACCTGTCCTTGGCTCTTCTGGCACTGGCTT			chr17	41316982	no
AGAAGAGCCAAGGACAGGTA	gGAAGAGaCgAGGAaAGGTAAGG	4	GTACCTGTCCTTGGCTCTTCTGGCACTGGCTT			chr17	52981733	no
AGAAGAGCCAAGGACAGGTA	AGgAGAcCCAAGGACAGccAGGG	4	GTACCTGTCCTTGGCTCTTCTGGCACTGGCTT	cTggCTGTCCTTGGgTCTcCTGGCtCctccca	5	chr17	58513673	yes	MTMR4	5kb upstream TSS
AGAAGAGCCAAGGACAGGTA	AGAAcAaCCAAaGACAtGTACGG	4	GTACCTGTCCTTGGCTCTTCTGGCACTGGCTT			chr17	60610504	no
AGAAGAGCCAAGGACAGGTA	AGcAGAGaCAAGGACAaGgAAGG	4	GTACCTGTCCTTGGCTCTTCTGGCACTGGCTT			chr17	62654365	no
AGAAGAGCCAAGGACAGGTA	AGcAGctCCAAGGACAGGgAAGG	4	GTACCTGTCCTTGGCTCTTCTGGCACTGGCTT			chr17	74417914	no
AGAAGAGCCAAGGACAGGTA	AaAAGAGgCAAGGACcGGTgGGG	4	GTACCTGTCCTTGGCTCTTCTGGCACTGGCTT			chr17	75590939	no
AGAAGAGCCAAGGACAGGTA	AGgAGAGggAAGGACAGGcACGG	4	GTACCTGTCCTTGGCTCTTCTGGCACTGGCTT			chr17	79103264	no
AGAAGAGCCAAGGACAGGTA	AGAAGAGaagAGGACAGGgAGGG	4	GTACCTGTCCTTGGCTCTTCTGGCACTGGCTT			chr17	80190171	no
AGAAGAGCCAAGGACAGGTA	AagAGAGCCAAGGcCAGGTgGGG	4	GTACCTGTCCTTGGCTCTTCTGGCACTGGCTT			chr10	3979862	no
AGAAGAGCCAAGGACAGGTA	AGAAGAGCCAgGGcCgGGTgTGG	4	GTACCTGTCCTTGGCTCTTCTGGCACTGGCTT			chr10	5850153	no
AGAAGAGCCAAGGACAGGTA	AGAAGtGCtAAGGcCAGGcATGG	4	GTACCTGTCCTTGGCTCTTCTGGCACTGGCTT			chr10	28773140	no
AGAAGAGCCAAGGACAGGTA	AGAAGAaCagAaGACAGGTAAGG	4	GTACCTGTCCTTGGCTCTTCTGGCACTGGCTT			chr10	29648110	no
AGAAGAGCCAAGGACAGGTA	AGAtGAGCCAAGGACtGGgtGGG	4	GTACCTGTCCTTGGCTCTTCTGGCACTGGCTT			chr10	33767034	no
AGAAGAGCCAAGGACAGGTA	AGAAGAGCCgAGGcaAGaTAAGG	4	GTACCTGTCCTTGGCTCTTCTGGCACTGGCTT			chr10	45175915	no
AGAAGAGCCAAGGACAGGTA	AGAAGAGgaAAGGAaAGGaAAGG	4	GTACCTGTCCTTGGCTCTTCTGGCACTGGCTT			chr10	70017553	no
AGAAGAGCCAAGGACAGGTA	AGAgGAGCCAAGGtgAGGTgTGG	4	GTACCTGTCCTTGGCTCTTCTGGCACTGGCTT			chr10	84352369	no
AGAAGAGCCAAGGACAGGTA	AGtgcAGCCAAGGACAGGTcTGG	4	GTACCTGTCCTTGGCTCTTCTGGCACTGGCTT			chr10	86655183	no
AGAAGAGCCAAGGACAGGTA	AGAAGtGCCAAGGAgAaaTATGG	4	GTACCTGTCCTTGGCTCTTCTGGCACTGGCTT			chr10	90508472	no
AGAAGAGCCAAGGACAGGTA	AGAAGAGCCAtGGAgAtGgATGG	4	GTACCTGTCCTTGGCTCTTCTGGCACTGGCTT			chr10	97729209	no
AGAAGAGCCAAGGACAGGTA	AGAtGAGCCAAaGAtAGGaATGG	4	GTACCTGTCCTTGGCTCTTCTGGCACTGGCTT			chr10	118101114	no
AGAAGAGCCAAGGACAGGTA	AGAAGAGCaAAGGcCAcGTgAGG	4	GTACCTGTCCTTGGCTCTTCTGGCACTGGCTT			chr10	119241236	no
AGAAGAGCCAAGGACAGGTA	AGAAGAtaCAgGGcCAGGTACGG	4	GTACCTGTCCTTGGCTCTTCTGGCACTGGCTT			chr10	124562013	no
AGAAGAGCCAAGGACAGGTA	AGAAGAGtCcAGaACAGtTATGG	4	GTACCTGTCCTTGGCTCTTCTGGCACTGGCTT			chr10	127867888	no
AGAAGAGCCAAGGACAGGTA	AGAgGAGCggAGGACAGGaAAGG	4	GTACCTGTCCTTGGCTCTTCTGGCACTGGCTT			chr6	3541235	no
AGAAGAGCCAAGGACAGGTA	tGAgGAGCCAAGGAaAGGTtGGG	4	GTACCTGTCCTTGGCTCTTCTGGCACTGGCTT			chr6	7041445	no
AGAAGAGCCAAGGACAGGTA	AacAGAGCCAAGGACAGGagAGG	4	GTACCTGTCCTTGGCTCTTCTGGCACTGGCTT			chr6	14625198	no
AGAAGAGCCAAGGACAGGTA	ccAAGAGCCAAGGACAGGagAGG	4	GTACCTGTCCTTGGCTCTTCTGGCACTGGCTT			chr6	14828760	no
AGAAGAGCCAAGGACAGGTA	AGgAGAGCCAAGGcCAcaTAGGG	4	GTACCTGTCCTTGGCTCTTCTGGCACTGGCTT			chr6	15148715	no
AGAAGAGCCAAGGACAGGTA	AGAgGAGCCAAGGcCAGagAGGG	4	GTACCTGTCCTTGGCTCTTCTGGCACTGGCTT			chr6	15577209	no
AGAAGAGCCAAGGACAGGTA	AGtAGgGCCcAGGAaAGGTAAGG	4	GTACCTGTCCTTGGCTCTTCTGGCACTGGCTT			chr6	21392559	no
AGAAGAGCCAAGGACAGGTA	cagAGAGCCAAGGACAGtTAAGG	4	GTACCTGTCCTTGGCTCTTCTGGCACTGGCTT			chr6	27862723	no
AGAAGAGCCAAGGACAGGTA	AGAAtAGCCAAGGcCgGGTgCGG	4	GTACCTGTCCTTGGCTCTTCTGGCACTGGCTT			chr6	30853520	no
AGAAGAGCCAAGGACAGGTA	AGAAGAGgCAtGcACAGGaATGG	4	GTACCTGTCCTTGGCTCTTCTGGCACTGGCTT			chr6	31649633	no
AGAAGAGCCAAGGACAGGTA	AGAAGAGtgAAGGgCAaGTATGG	4	GTACCTGTCCTTGGCTCTTCTGGCACTGGCTT			chr6	34358163	no
AGAAGAGCCAAGGACAGGTA	AGggGAGCCAAGGAaAGGgAGGG	4	GTACCTGTCCTTGGCTCTTCTGGCACTGGCTT			chr6	40036686	no
AGAAGAGCCAAGGACAGGTA	AGcAGAGCCAgGGcCAGGTgGGG	4	GTACCTGTCCTTGGCTCTTCTGGCACTGGCTT			chr6	40525130	no
AGAAGAGCCAAGGACAGGTA	AGcAGAGCtcAGGACAGGgAAGG	4	GTACCTGTCCTTGGCTCTTCTGGCACTGGCTT			chr6	45947004	no
AGAAGAGCCAAGGACAGGTA	AaAAcAGCCAAGaACAtGTAGGG	4	GTACCTGTCCTTGGCTCTTCTGGCACTGGCTT			chr6	79770692	no
AGAAGAGCCAAGGACAGGTA	AGAAaAGCCAgGGcCAGGcATGG	4	GTACCTGTCCTTGGCTCTTCTGGCACTGGCTT			chr6	88867189	no
AGAAGAGCCAAGGACAGGTA	ccgAGAGCCAAGGAgAGGTAAGG	4	GTACCTGTCCTTGGCTCTTCTGGCACTGGCTT			chr6	94192470	no
AGAAGAGCCAAGGACAGGTA	gGgAGAtCCAAGGAgAGGTAGGG	4	GTACCTGTCCTTGGCTCTTCTGGCACTGGCTT			chr6	109274955	no
AGAAGAGCCAAGGACAGGTA	AGAAGAGtCAAGGAatGGTtTGG	4	GTACCTGTCCTTGGCTCTTCTGGCACTGGCTT			chr6	118565998	no
AGAAGAGCCAAGGACAGGTA	AGAAGAaCtAAGaACtGGTATGG	4	GTACCTGTCCTTGGCTCTTCTGGCACTGGCTT			chr6	165059551	no
AGAAGAGCCAAGGACAGGTA	AGAAaAGgCAAGaAaAGGTAGGG	4	GTACCTGTCCTTGGCTCTTCTGGCACTGGCTT			chr6	166808265	no
AGAAGAGCCAAGGACAGGTA	AGAAGAGagAgGGACAGcTAGGG	4	GTACCTGTCCTTGGCTCTTCTGGCACTGGCTT			chr6	168431720	no
AGAAGAGCCAAGGACAGGTA	AGAAGAGagggGGACAGGTAGGG	4	GTACCTGTCCTTGGCTCTTCTGGCACTGGCTT			chr6	168431845	no
AGAAGAGCCAAGGACAGGTA	AGcAGAGCCgAGcACAGGTgTGG	4	GTACCTGTCCTTGGCTCTTCTGGCACTGGCTT			chr6	170028856	no
AGAAGAGCCAAGGACAGGTA	AGAAGAGCtAAGaAgAGaTAAGG	4	GTACCTGTCCTTGGCTCTTCTGGCACTGGCTT			chr14	18873839	no
AGAAGAGCCAAGGACAGGTA	AGAAGAGCtAAGaAgAGaTAAGG	4	GTACCTGTCCTTGGCTCTTCTGGCACTGGCTT			chr14	19645627	no
AGAAGAGCCAAGGACAGGTA	gGAtGAGCtcAGGACAGGTAAGG	4	GTACCTGTCCTTGGCTCTTCTGGCACTGGCTT	tTACCTGTCCTgaGCTCaTCcccgtCTtcCgc	7	chr14	20455686	yes	APEX1	1kb upstream TSS	RBL2,TFAP2C
AGAAGAGCCAAGGACAGGTA	AGAAGAGCaAAGGAgAtGgAAGG	4	GTACCTGTCCTTGGCTCTTCTGGCACTGGCTT			chr14	23695355	no
AGAAGAGCCAAGGACAGGTA	gGAAGAGCCAAGGACActgAAGG	4	GTACCTGTCCTTGGCTCTTCTGGCACTGGCTT			chr14	57556737	no
AGAAGAGCCAAGGACAGGTA	AGAAGAtCCtgGGACAGGaAAGG	4	GTACCTGTCCTTGGCTCTTCTGGCACTGGCTT			chr14	58774642	no
AGAAGAGCCAAGGACAGGTA	AGAAGAGaaAAGcACAGGTcTGG	4	GTACCTGTCCTTGGCTCTTCTGGCACTGGCTT			chr14	69953816	no
AGAAGAGCCAAGGACAGGTA	AaAAGAGaaAAGGcCAGGTATGG	4	GTACCTGTCCTTGGCTCTTCTGGCACTGGCTT			chr14	73110716	no
AGAAGAGCCAAGGACAGGTA	gGAAGAGCCAgGcACtGGTATGG	4	GTACCTGTCCTTGGCTCTTCTGGCACTGGCTT			chr14	77789583	no
AGAAGAGCCAAGGACAGGTA	AGAAGtGgCAgGGACAGGcATGG	4	GTACCTGTCCTTGGCTCTTCTGGCACTGGCTT			chr14	78837629	no
AGAAGAGCCAAGGACAGGTA	AGctGAGCCtAGcACAGGTAGGG	4	GTACCTGTCCTTGGCTCTTCTGGCACTGGCTT			chr14	81293825	no
AGAAGAGCCAAGGACAGGTA	gGAAGtGaCAAGGACAGcTATGG	4	GTACCTGTCCTTGGCTCTTCTGGCACTGGCTT			chr14	93005069	no
AGAAGAGCCAAGGACAGGTA	AaAAtAGCCAAGGcCAGGcAAGG	4	GTACCTGTCCTTGGCTCTTCTGGCACTGGCTT			chr14	101102519	no
AGAAGAGCCAAGGACAGGTA	AGAAGAGCCcAGGACAGaccGGG	4	GTACCTGTCCTTGGCTCTTCTGGCACTGGCTT			chr14	103539391	no
AGAAGAGCCAAGGACAGGTA	AGAAGAaaCAAGGcCAGGaACGG	4	GTACCTGTCCTTGGCTCTTCTGGCACTGGCTT			chr14	103805277	no
AGAAGAGCCAAGGACAGGTA	AtAAGAGaCAgGGACAGGgAGGG	4	GTACCTGTCCTTGGCTCTTCTGGCACTGGCTT			chr14	105700747	no
AGAAGAGCCAAGGACAGGTA	tGAcGAGCCcAGGAaAGGTATGG	4	GTACCTGTCCTTGGCTCTTCTGGCACTGGCTT			chr20	558143	no
AGAAGAGCCAAGGACAGGTA	AaAgGAGCCAgGGtCAGGTATGG	4	GTACCTGTCCTTGGCTCTTCTGGCACTGGCTT			chr20	23916219	no
AGAAGAGCCAAGGACAGGTA	AGAAcAGCCAcGGcCAGGcATGG	4	GTACCTGTCCTTGGCTCTTCTGGCACTGGCTT			chr20	37494563	no
AGAAGAGCCAAGGACAGGTA	AGAAaAaCCAAGGcaAGGTAAGG	4	GTACCTGTCCTTGGCTCTTCTGGCACTGGCTT			chr20	39159079	no
AGAAGAGCCAAGGACAGGTA	AGAAGAGCCAAGGctgGGTgTGG	4	GTACCTGTCCTTGGCTCTTCTGGCACTGGCTT			chr20	42623795	no
AGAAGAGCCAAGGACAGGTA	AGAAGAGgaAAGGAaAGGaAAGG	4	GTACCTGTCCTTGGCTCTTCTGGCACTGGCTT			chr20	45548591	no
AGAAGAGCCAAGGACAGGTA	AGAAGAGCCAAGcAaAGagAAGG	4	GTACCTGTCCTTGGCTCTTCTGGCACTGGCTT			chr20	47728283	no
AGAAGAGCCAAGGACAGGTA	AGAgGAGgCAAGaACAGGcATGG	4	GTACCTGTCCTTGGCTCTTCTGGCACTGGCTT			chr20	52359082	no
AGAAGAGCCAAGGACAGGTA	AGAccAcCCAAGcACAGGTAGGG	4	GTACCTGTCCTTGGCTCTTCTGGCACTGGCTT			chr20	62798789	no
AGAAGAGCCAAGGACAGGTA	AGcAGgGCCAAGGACAGGgcAGG	4	GTACCTGTCCTTGGCTCTTCTGGCACTGGCTT			chr20	63221201	no
AGAAGAGCCAAGGACAGGTA	AGtAGAaaCAAGGACAGGgATGG	4	GTACCTGTCCTTGGCTCTTCTGGCACTGGCTT			chr9	32542380	no
AGAAGAGCCAAGGACAGGTA	AaAAGAaCCgAGGACAGGaAAGG	4	GTACCTGTCCTTGGCTCTTCTGGCACTGGCTT			chr9	33462044	no
AGAAGAGCCAAGGACAGGTA	AGAAGAGCCAAGGgaAGGatTGG	4	GTACCTGTCCTTGGCTCTTCTGGCACTGGCTT			chr9	36797200	no
AGAAGAGCCAAGGACAGGTA	AGAAGAaCCAAGGAaAGGgtTGG	4	GTACCTGTCCTTGGCTCTTCTGGCACTGGCTT			chr9	36796428	no
AGAAGAGCCAAGGACAGGTA	gGAAGAGCCAAGGAggGGcACGG	4	GTACCTGTCCTTGGCTCTTCTGGCACTGGCTT			chr9	85294920	no
AGAAGAGCCAAGGACAGGTA	AGAAGAGgggAGGAgAGGTATGG	4	GTACCTGTCCTTGGCTCTTCTGGCACTGGCTT			chr9	98467233	no
AGAAGAGCCAAGGACAGGTA	AGAAGAGCaAAGGAatGtTAAGG	4	GTACCTGTCCTTGGCTCTTCTGGCACTGGCTT			chr9	98958143	no
AGAAGAGCCAAGGACAGGTA	AGAAGAGgCAAGGgaAaGTAAGG	4	GTACCTGTCCTTGGCTCTTCTGGCACTGGCTT			chr9	106065607	no
AGAAGAGCCAAGGACAGGTA	AaAAGAGCatAGGACAaGTATGG	4	GTACCTGTCCTTGGCTCTTCTGGCACTGGCTT			chr9	111744319	no
AGAAGAGCCAAGGACAGGTA	AcAAGAcCCAgtGACAGGTAAGG	4	GTACCTGTCCTTGGCTCTTCTGGCACTGGCTT			chr9	114467823	no
AGAAGAGCCAAGGACAGGTA	AGAAGAGCCAAaGACAttTgGGG	4	GTACCTGTCCTTGGCTCTTCTGGCACTGGCTT			chr9	118175568	no
AGAAGAGCCAAGGACAGGTA	AaAAGAGCCAAaaACAGGaAAGG	4	GTACCTGTCCTTGGCTCTTCTGGCACTGGCTT			chr9	118992492	no
AGAAGAGCCAAGGACAGGTA	AGAAGAGCCcAGaAaAGGcAAGG	4	GTACCTGTCCTTGGCTCTTCTGGCACTGGCTT			chr9	132777823	no
AGAAGAGCCAAGGACAGGTA	AGAtGAcCCAAGGgCAGtTATGG	4	GTACCTGTCCTTGGCTCTTCTGGCACTGGCTT			chrX	7687268	no
AGAAGAGCCAAGGACAGGTA	AGAAGAGtCAcGGcCAGGTgTGG	4	GTACCTGTCCTTGGCTCTTCTGGCACTGGCTT			chrX	44556828	no
AGAAGAGCCAAGGACAGGTA	AGAAcAGgCcAGGACAtGTAAGG	4	GTACCTGTCCTTGGCTCTTCTGGCACTGGCTT			chrX	46400657	no
AGAAGAGCCAAGGACAGGTA	AaAtGAGCCAAGGcCAGGTgCGG	4	GTACCTGTCCTTGGCTCTTCTGGCACTGGCTT			chrX	48843174	no
AGAAGAGCCAAGGACAGGTA	AGAAGAtCCAgGGACAGagAAGG	4	GTACCTGTCCTTGGCTCTTCTGGCACTGGCTT			chrX	70096003	no
AGAAGAGCCAAGGACAGGTA	AGAAGAGaCAtGGtCAGGgATGG	4	GTACCTGTCCTTGGCTCTTCTGGCACTGGCTT			chrX	76427312	no
AGAAGAGCCAAGGACAGGTA	AaAgGgGCCAAGGACAGGTtTGG	4	GTACCTGTCCTTGGCTCTTCTGGCACTGGCTT			chrX	101362283	no
AGAAGAGCCAAGGACAGGTA	AGAAatGCaAAGGACAGGgATGG	4	GTACCTGTCCTTGGCTCTTCTGGCACTGGCTT			chrX	103949838	no
AGAAGAGCCAAGGACAGGTA	AGAAGAGtgAAaGACAGGgAAGG	4	GTACCTGTCCTTGGCTCTTCTGGCACTGGCTT	tTcCCTGTCtTTcaCTCTTCTGGCAtcGGtgg	5	chrX	130340113	yes	SLC25A14	1kb downstream TSS	RBL2
AGAAGAGCCAAGGACAGGTA	AGAAGAGtCcAGGgCAGGgATGG	4	GTACCTGTCCTTGGCTCTTCTGGCACTGGCTT			chrX	140747794	no
AGAAGAGCCAAGGACAGGTA	AaAAGAaCCAAGGcCAGGTgTGG	4	GTACCTGTCCTTGGCTCTTCTGGCACTGGCTT			chrX	155994909	no
AGAAGAGCCAAGGACAGGTA	AGAAGAGCCgAGGtCAGGggAGG	4	GTACCTGTCCTTGGCTCTTCTGGCACTGGCTT			chr18	6271689	no
AGAAGAGCCAAGGACAGGTA	AGAActGCCAAGGtCAGGcAGGG	4	GTACCTGTCCTTGGCTCTTCTGGCACTGGCTT			chr18	8327354	no
AGAAGAGCCAAGGACAGGTA	AaAAGAGCagAGGcCAGGTATGG	4	GTACCTGTCCTTGGCTCTTCTGGCACTGGCTT			chr18	13000247	no
AGAAGAGCCAAGGACAGGTA	AGAAGgGtCAAaGACAGcTATGG	4	GTACCTGTCCTTGGCTCTTCTGGCACTGGCTT			chr18	38094030	no
AGAAGAGCCAAGGACAGGTA	AGgAGAGgaAAGGACAGGaAAGG	4	GTACCTGTCCTTGGCTCTTCTGGCACTGGCTT			chr18	53301045	no
AGAAGAGCCAAGGACAGGTA	AGAAaAGgaAAGGACAGGgAAGG	4	GTACCTGTCCTTGGCTCTTCTGGCACTGGCTT			chr18	55313561	no
AGAAGAGCCAAGGACAGGTA	tGAAGAGCCAAGaAaAGtTATGG	4	GTACCTGTCCTTGGCTCTTCTGGCACTGGCTT			chr18	58547655	no
AGAAGAGCCAAGGACAGGTA	AGAAaAGgCAAGGAaAGGgAAGG	4	GTACCTGTCCTTGGCTCTTCTGGCACTGGCTT			chr11	2602155	no
AGAAGAGCCAAGGACAGGTA	AGAAtAGaCcAGGACAtGTAGGG	4	GTACCTGTCCTTGGCTCTTCTGGCACTGGCTT			chr11	6738640	no
AGAAGAGCCAAGGACAGGTA	AGAAGAGaCAAGcACAcGcATGG	4	GTACCTGTCCTTGGCTCTTCTGGCACTGGCTT			chr11	8124707	no
AGAAGAGCCAAGGACAGGTA	AGAgGAGCCAAGGAaAGtcAGGG	4	GTACCTGTCCTTGGCTCTTCTGGCACTGGCTT			chr11	33378401	no
AGAAGAGCCAAGGACAGGTA	AGAAGAGCaAAGGAaAGaTtAGG	4	GTACCTGTCCTTGGCTCTTCTGGCACTGGCTT			chr11	39516651	no
AGAAGAGCCAAGGACAGGTA	gGAAGAGgCAAGGtCAGcTAGGG	4	GTACCTGTCCTTGGCTCTTCTGGCACTGGCTT			chr11	45025057	no
AGAAGAGCCAAGGACAGGTA	tcAAGAtCCAAGGACtGGTAGGG	4	GTACCTGTCCTTGGCTCTTCTGGCACTGGCTT			chr11	49630380	no
AGAAGAGCCAAGGACAGGTA	AGgAGAGCagAGGACAGGTcTGG	4	GTACCTGTCCTTGGCTCTTCTGGCACTGGCTT			chr11	60716013	no
AGAAGAGCCAAGGACAGGTA	AGcAGAGtCAAGGgCAGGgAGGG	4	GTACCTGTCCTTGGCTCTTCTGGCACTGGCTT			chr11	62141709	no
AGAAGAGCCAAGGACAGGTA	AGgAGAGCaAAGGcCAGGgAGGG	4	GTACCTGTCCTTGGCTCTTCTGGCACTGGCTT			chr11	62581334	no
AGAAGAGCCAAGGACAGGTA	AGAAGAGCCcAGGcCAtGcATGG	4	GTACCTGTCCTTGGCTCTTCTGGCACTGGCTT			chr11	62660809	no
AGAAGAGCCAAGGACAGGTA	AGgAGAGaCcAGGcCAGGTAGGG	4	GTACCTGTCCTTGGCTCTTCTGGCACTGGCTT			chr11	63962376	no
AGAAGAGCCAAGGACAGGTA	AGAAGgGaCAAaGcCAGGTAGGG	4	GTACCTGTCCTTGGCTCTTCTGGCACTGGCTT			chr11	64031217	no
AGAAGAGCCAAGGACAGGTA	AGcAGAGCCAAGGAgAGcTgGGG	4	GTACCTGTCCTTGGCTCTTCTGGCACTGGCTT			chr11	64653478	no
AGAAGAGCCAAGGACAGGTA	AGgAGAGCggAGcACAGGTAGGG	4	GTACCTGTCCTTGGCTCTTCTGGCACTGGCTT			chr11	66721343	no
AGAAGAGCCAAGGACAGGTA	AGgAGtcCCAAGGACAGGTgAGG	4	GTACCTGTCCTTGGCTCTTCTGGCACTGGCTT			chr11	102622354	no
AGAAGAGCCAAGGACAGGTA	AcAAGAGaCAAGcAaAGGTAAGG	4	GTACCTGTCCTTGGCTCTTCTGGCACTGGCTT			chr11	108852192	no
AGAAGAGCCAAGGACAGGTA	AGAAGAaCaAAGGcCAGGTgTGG	4	GTACCTGTCCTTGGCTCTTCTGGCACTGGCTT			chr11	117120378	no
AGAAGAGCCAAGGACAGGTA	AGAAGAGCCtAGGACAtacATGG	4	GTACCTGTCCTTGGCTCTTCTGGCACTGGCTT			chr11	117358822	no
AGAAGAGCCAAGGACAGGTA	AGAAGAGCaAAGGcCAGGagTGG	4	GTACCTGTCCTTGGCTCTTCTGGCACTGGCTT			chr11	131826630	no
AGAAGAGCCAAGGACAGGTA			GTACCTGTCCTTGGCTCTTCTGGCACTGGCTT			chr3	147787465	no
AGAAGAGCCAAGGACAGGTA			GTACCTGTCCTTGGCTCTTCTGGCACTGGCTT			chr7	44077383	no
AGAAGAGCCAAGGACAGGTA			GTACCTGTCCTTGGCTCTTCTGGCACTGGCTT			chr7	132358874	no
AGAAGAGCCAAGGACAGGTA			GTACCTGTCCTTGGCTCTTCTGGCACTGGCTT			chr7	158540348	no
AGAAGAGCCAAGGACAGGTA			GTACCTGTCCTTGGCTCTTCTGGCACTGGCTT			chr4	8922358	no
AGAAGAGCCAAGGACAGGTA			GTACCTGTCCTTGGCTCTTCTGGCACTGGCTT			chr4	56675510	no
AGAAGAGCCAAGGACAGGTA			GTACCTGTCCTTGGCTCTTCTGGCACTGGCTT			chr5	74292604	no
AGAAGAGCCAAGGACAGGTA			GTACCTGTCCTTGGCTCTTCTGGCACTGGCTT			chr5	180624070	no
AGAAGAGCCAAGGACAGGTA			GTACCTGTCCTTGGCTCTTCTGGCACTGGCTT			chr16	12332749	no
AGAAGAGCCAAGGACAGGTA			GTACCTGTCCTTGGCTCTTCTGGCACTGGCTT			chr1	11286780	no
AGAAGAGCCAAGGACAGGTA			GTACCTGTCCTTGGCTCTTCTGGCACTGGCTT			chr1	30628128	no
AGAAGAGCCAAGGACAGGTA			GTACCTGTCCTTGGCTCTTCTGGCACTGGCTT			chr1	120087189	no
AGAAGAGCCAAGGACAGGTA			GTACCTGTCCTTGGCTCTTCTGGCACTGGCTT			chr1	120706353	no
AGAAGAGCCAAGGACAGGTA			GTACCTGTCCTTGGCTCTTCTGGCACTGGCTT			chr1	146247896	no
AGAAGAGCCAAGGACAGGTA			GTACCTGTCCTTGGCTCTTCTGGCACTGGCTT			chr1	148698642	no
AGAAGAGCCAAGGACAGGTA			GTACCTGTCCTTGGCTCTTCTGGCACTGGCTT			chr1	149373072	no
AGAAGAGCCAAGGACAGGTA			GTACCTGTCCTTGGCTCTTCTGGCACTGGCTT			chr1	180723657	no
AGAAGAGCCAAGGACAGGTA			GTACCTGTCCTTGGCTCTTCTGGCACTGGCTT			chr13	29158921	no
AGAAGAGCCAAGGACAGGTA			GTACCTGTCCTTGGCTCTTCTGGCACTGGCTT			chr2	12538006	no
AGAAGAGCCAAGGACAGGTA			GTACCTGTCCTTGGCTCTTCTGGCACTGGCTT			chr2	29874881	no
AGAAGAGCCAAGGACAGGTA			GTACCTGTCCTTGGCTCTTCTGGCACTGGCTT			chr2	99330374	no
AGAAGAGCCAAGGACAGGTA			GTACCTGTCCTTGGCTCTTCTGGCACTGGCTT			chr2	161121767	no
AGAAGAGCCAAGGACAGGTA	AGAcaAGCCcAGGcCcGGTgTGG	5	GTACCTGTCCTTGGCTCTTCTGGCACTGGCTT	acACCgGgCCTgGGCTtgTCTGGttCTGtagc	4	chr22	37638087	yes	SH3BP1	1.5kb upstream TSS
AGAAGAGCCAAGGACAGGTA			GTACCTGTCCTTGGCTCTTCTGGCACTGGCTT			chr22	43433217	no
AGAAGAGCCAAGGACAGGTA			GTACCTGTCCTTGGCTCTTCTGGCACTGGCTT			chr19	14779508	no
AGAAGAGCCAAGGACAGGTA			GTACCTGTCCTTGGCTCTTCTGGCACTGGCTT			chr19	50327861	no
AGAAGAGCCAAGGACAGGTA			GTACCTGTCCTTGGCTCTTCTGGCACTGGCTT			chr21	44734943	no
AGAAGAGCCAAGGACAGGTA			GTACCTGTCCTTGGCTCTTCTGGCACTGGCTT			chr15	99103050	no
AGAAGAGCCAAGGACAGGTA			GTACCTGTCCTTGGCTCTTCTGGCACTGGCTT			chr17	32305370	no
AGAAGAGCCAAGGACAGGTA			GTACCTGTCCTTGGCTCTTCTGGCACTGGCTT			chr10	128959058	no
AGAAGAGCCAAGGACAGGTA	AGAtGgGCCcAGGAaAGaTAGGG	5	GTACCTGTCCTTGGCTCTTCTGGCACTGGCTT	cTAtCTgTCCTgGGCcCaTCTGGagacacacg	4	chr6	105992888	yes	PRDM1	1kb upstream TSS	RBL2
AGAAGAGCCAAGGACAGGTA			GTACCTGTCCTTGGCTCTTCTGGCACTGGCTT			chr6	170028854	no
AGAAGAGCCAAGGACAGGTA			GTACCTGTCCTTGGCTCTTCTGGCACTGGCTT			chr14	81293823	no
AGAAGAGCCAAGGACAGGTA			GTACCTGTCCTTGGCTCTTCTGGCACTGGCTT			chr20	558143	no
AGAAGAGCCAAGGACAGGTA			GTACCTGTCCTTGGCTCTTCTGGCACTGGCTT			chr20	61976425	no
AGAAGAGCCAAGGACAGGTA			GTACCTGTCCTTGGCTCTTCTGGCACTGGCTT			chr18	77773454	no
AGAAGAGCCAAGGACAGGTA			GTACCTGTCCTTGGCTCTTCTGGCACTGGCTT			chr18	77774468	no
AGAAGAGCCAAGGACAGGTA			GTACCTGTCCTTGGCTCTTCTGGCACTGGCTT			chr11	5227194	no
AGAAGAGCCAAGGACAGGTA			GTACCTGTCCTTGGCTCTTCTGGCACTGGCTT			chr8	46111132	no
AGAAGAGCCAAGGACAGGTA			GTACCTGTCCTTGGCTCTTCTGGCACTGGCTT			chr8	125970649	no
AGAAGAGCCAAGGACAGGTA			GTACCTGTCCTTGGCTCTTCTGGCACTGGCTT			chr8	142774665	no
AGAAGAGCCAAGGACAGGTA			GTACCTGTCCTTGGCTCTTCTGGCACTGGCTT			chr12	2359928	no
AGAAGAGCCAAGGACAGGTA			GTACCTGTCCTTGGCTCTTCTGGCACTGGCTT			chr12	130620604	no
AGAAGAGCCAAGGACAGGTA			GTACCTGTCCTTGGCTCTTCTGGCACTGGCTT			chr3	129819971	no
AGAAGAGCCAAGGACAGGTA			GTACCTGTCCTTGGCTCTTCTGGCACTGGCTT			chr4	183722786	no
AGAAGAGCCAAGGACAGGTA			GTACCTGTCCTTGGCTCTTCTGGCACTGGCTT			chr5	141037593	no
AGAAGAGCCAAGGACAGGTA			GTACCTGTCCTTGGCTCTTCTGGCACTGGCTT			chr16	24850552	no
AGAAGAGCCAAGGACAGGTA	AGAtcAGCCAAGGcCAaGTACGG	4	GTACCTGTCCTTGGCTCTTCTGGCACTGGCTT	GTACtTGgCCTTGGCTgaTCTGCtggatctcg	4	chr1	3457636	yes	ARHGEF16	7kb downstream TSS	CTCF
AGAAGAGCCAAGGACAGGTA			GTACCTGTCCTTGGCTCTTCTGGCACTGGCTT			chr1	13642055	no
AGAAGAGCCAAGGACAGGTA			GTACCTGTCCTTGGCTCTTCTGGCACTGGCTT			chr1	30704456	no
AGAAGAGCCAAGGACAGGTA			GTACCTGTCCTTGGCTCTTCTGGCACTGGCTT			chr1	151724494	no
AGAAGAGCCAAGGACAGGTA			GTACCTGTCCTTGGCTCTTCTGGCACTGGCTT			chr1	243844131	no
AGAAGAGCCAAGGACAGGTA			GTACCTGTCCTTGGCTCTTCTGGCACTGGCTT			chr2	27245257	no
AGAAGAGCCAAGGACAGGTA			GTACCTGTCCTTGGCTCTTCTGGCACTGGCTT			chr2	205746741	no
AGAAGAGCCAAGGACAGGTA			GTACCTGTCCTTGGCTCTTCTGGCACTGGCTT			chr22	35118110	no
AGAAGAGCCAAGGACAGGTA			GTACCTGTCCTTGGCTCTTCTGGCACTGGCTT			chr19	806167	no
AGAAGAGCCAAGGACAGGTA			GTACCTGTCCTTGGCTCTTCTGGCACTGGCTT			chr19	34502841	no
AGAAGAGCCAAGGACAGGTA			GTACCTGTCCTTGGCTCTTCTGGCACTGGCTT			chr19	46491893	no
AGAAGAGCCAAGGACAGGTA			GTACCTGTCCTTGGCTCTTCTGGCACTGGCTT			chr19	57380272	no
AGAAGAGCCAAGGACAGGTA			GTACCTGTCCTTGGCTCTTCTGGCACTGGCTT			chr21	31231171	no
AGAAGAGCCAAGGACAGGTA			GTACCTGTCCTTGGCTCTTCTGGCACTGGCTT			chr10	612000	no
AGAAGAGCCAAGGACAGGTA			GTACCTGTCCTTGGCTCTTCTGGCACTGGCTT			chr6	111429723	no
AGAAGAGCCAAGGACAGGTA			GTACCTGTCCTTGGCTCTTCTGGCACTGGCTT			chr6	167294961	no
AGAAGAGCCAAGGACAGGTA			GTACCTGTCCTTGGCTCTTCTGGCACTGGCTT			chr20	43514576	no
AGAAGAGCCAAGGACAGGTA			GTACCTGTCCTTGGCTCTTCTGGCACTGGCTT			chr9	27458299	no
AGAAGAGCCAAGGACAGGTA			GTACCTGTCCTTGGCTCTTCTGGCACTGGCTT			chr9	85294920	no
AGAAGAGCCAAGGACAGGTA			GTACCTGTCCTTGGCTCTTCTGGCACTGGCTT			chr9	121725097	no
AGAAGAGCCAAGGACAGGTA			GTACCTGTCCTTGGCTCTTCTGGCACTGGCTT			chr9	130963763	no
AGAAGAGCCAAGGACAGGTA			GTACCTGTCCTTGGCTCTTCTGGCACTGGCTT			chr9	136692730	no
AGAAGAGCCAAGGACAGGTA			GTACCTGTCCTTGGCTCTTCTGGCACTGGCTT			chrX	27292945	no
AGAAGAGCCAAGGACAGGTA			GTACCTGTCCTTGGCTCTTCTGGCACTGGCTT			chrX	52496196	no
AGAAGAGCCAAGGACAGGTA			GTACCTGTCCTTGGCTCTTCTGGCACTGGCTT			chrX	52516667	no
AGAAGAGCCAAGGACAGGTA			GTACCTGTCCTTGGCTCTTCTGGCACTGGCTT			chr18	10453940	no
AGAAGAGCCAAGGACAGGTA			GTACCTGTCCTTGGCTCTTCTGGCACTGGCTT			chr18	44714489	no

## Sheet: HBG -159bp
Supplementary Data 8. Predicted off-target sites in Figure 7
SpCas9 gRNA	SpCas9 target DNA	Mismatches to gRNA	PaeCascade crRNA	PaeCascade target DNA（Reverse complement to SpCas9 target DNA）	Mismatches to crRNA	Chromosome	Position	Promoter?	off-target gene	Related position to TSS	binding protein	Other
ATGCAAATATCTGTCTGAAA	ATGtAAATATCTGTaTtAAAGGG	3	GTTTCAGACAGATATTTGCATTGAGATAGTGT			chr8	63383825	no
ATGCAAATATCTGTCTGAAA	ATGCAcATATCTGgCTaAAAAGG	3	GTTTCAGACAGATATTTGCATTGAGATAGTGT			chr8	134363966	no
ATGCAAATATCTGTCTGAAA	ATGCAAATccCTGgCTGAAATGG	3	GTTTCAGACAGATATTTGCATTGAGATAGTGT	aTTTCAGcCAGggATTTGCATcttGATAcTcT	5	chr8	142729443	yes	THEM6	2kb downstream TSS
ATGCAAATATCTGTCTGAAA	ATGCAAATtcCTGgCTGAAATGG	3	GTTTCAGACAGATATTTGCATTGAGATAGTGT			chr12	10370792	no
ATGCAAATATCTGTCTGAAA	ATGtAAATATgTGTCTGgAAGGG	3	GTTTCAGACAGATATTTGCATTGAGATAGTGT			chr12	29180556	no
ATGCAAATATCTGTCTGAAA	ATGCAAATATgTcTCTGAAgGGG	3	GTTTCAGACAGATATTTGCATTGAGATAGTGT	ccTTCAGAgAcATATTTGCATatgGAgAcgtg	6	chr12	66196993	yes	IRAK3	6kb downstream TSS	SMARCA4,POU2F2	Enhancer in DNase I hypersensitive region
ATGCAAATATCTGTCTGAAA	ATGCAAATgcCTGgCTGAAATGG	3	GTTTCAGACAGATATTTGCATTGAGATAGTGT			chr3	197244427	no
ATGCAAATATCTGTCTGAAA	cTGCAAATATCTGTaTGAAtTGG	3	GTTTCAGACAGATATTTGCATTGAGATAGTGT			chr7	42955854	no
ATGCAAATATCTGTCTGAAA	ATGCAAATATCTtTCTaAAAGGG	2	GTTTCAGACAGATATTTGCATTGAGATAGTGT			chr7	80649415	no
ATGCAAATATCTGTCTGAAA	ATGCAAATgTCTGgtTGAAATGG	3	GTTTCAGACAGATATTTGCATTGAGATAGTGT			chr4	37548836	no
ATGCAAATATCTGTCTGAAA	ATGgAAATAcCgGTCTGAAATGG	3	GTTTCAGACAGATATTTGCATTGAGATAGTGT			chr4	115155252	no
ATGCAAATATCTGTCTGAAA	ATGCAAATATtaGaCTGAAATGG	3	GTTTCAGACAGATATTTGCATTGAGATAGTGT			chr4	170959293	no
ATGCAAATATCTGTCTGAAA	ATGCAAATAcaTGTaTGAAAAGG	3	GTTTCAGACAGATATTTGCATTGAGATAGTGT			chr4	186525405	no
ATGCAAATATCTGTCTGAAA	tTGCAgATATCTGTtTGAAAAGG	3	GTTTCAGACAGATATTTGCATTGAGATAGTGT			chr5	116457462	no
ATGCAAATATCTGTCTGAAA	ATGCAAATAagTGTCTGAtATGG	3	GTTTCAGACAGATATTTGCATTGAGATAGTGT			chr16	22867887	no
ATGCAAATATCTGTCTGAAA	ATGCAAATATCTaTCTcAtAAGG	3	GTTTCAGACAGATATTTGCATTGAGATAGTGT			chr1	114584597	no
ATGCAAATATCTGTCTGAAA	ATaCAAgTATCTaTCTGAAAAGG	3	GTTTCAGACAGATATTTGCATTGAGATAGTGT			chr13	54956743	no
ATGCAAATATCTGTCTGAAA	ATGCAcATAaaTGTCTGAAAAGG	3	GTTTCAGACAGATATTTGCATTGAGATAGTGT			chr2	25960320	no
ATGCAAATATCTGTCTGAAA	ATGCAAggAaCTGTCTGAAATGG	3	GTTTCAGACAGATATTTGCATTGAGATAGTGT			chr2	109289353	no
ATGCAAATATCTGTCTGAAA	ATGCAAATATaTGTCaGcAAGGG	3	GTTTCAGACAGATATTTGCATTGAGATAGTGT			chr22	47082949	no
ATGCAAATATCTGTCTGAAA	ATGCAAATgcCTGgCTGAAATGG	3	GTTTCAGACAGATATTTGCATTGAGATAGTGT			chr19	57801118	no
ATGCAAATATCTGTCTGAAA	ATGCAAATgcCTGgCTGAAATGG	3	GTTTCAGACAGATATTTGCATTGAGATAGTGT			chrY	6785120	no
ATGCAAATATCTGTCTGAAA	ATGCAAATATCaGcCgGAAATGG	3	GTTTCAGACAGATATTTGCATTGAGATAGTGT			chrY	17641974	no
ATGCAAATATCTGTCTGAAA	ATGCAAATATCaGcCgGAAATGG	3	GTTTCAGACAGATATTTGCATTGAGATAGTGT			chrY	18264009	no
ATGCAAATATCTGTCTGAAA	ATtCAAATATCTGTaTGtAAGGG	3	GTTTCAGACAGATATTTGCATTGAGATAGTGT			chr17	22143924	no
ATGCAAATATCTGTCTGAAA	cTGCtAATATCTGTCTGAgATGG	3	GTTTCAGACAGATATTTGCATTGAGATAGTGT			chr17	33824346	no
ATGCAAATATCTGTCTGAAA	ATGCAcATgTCTaTCTGAAATGG	3	GTTTCAGACAGATATTTGCATTGAGATAGTGT			chr17	70570881	no
ATGCAAATATCTGTCTGAAA	ATGCAtAcATCTtTCTGAAATGG	3	GTTTCAGACAGATATTTGCATTGAGATAGTGT			chr6	116559804	no
ATGCAAATATCTGTCTGAAA	ATGaAAATATtTGTCTGcAATGG	3	GTTTCAGACAGATATTTGCATTGAGATAGTGT			chr6	133949960	no
ATGCAAATATCTGTCTGAAA	ATGCAAATgcCTGgCTGAAATGG	3	GTTTCAGACAGATATTTGCATTGAGATAGTGT			chr6	160792639	no
ATGCAAATATCTGTCTGAAA	ATGtActTATCTGTCTGAAAGGG	3	GTTTCAGACAGATATTTGCATTGAGATAGTGT			chr6	169490500	no
ATGCAAATATCTGTCTGAAA	ATGCAAAgATCTGgCTGAAACGG	2	GTTTCAGACAGATATTTGCATTGAGATAGTGT	GTTTCAGcCAGATcTTTGCATTccaAacacaa	3	chr20	3208914	yes	ITPA	0.25kb downstream TSS	SMARCA4,RBL2	in DNase I hypersensitive region
ATGCAAATATCTGTCTGAAA	ATaCAAATgTCTGTgTGAAATGG	3	GTTTCAGACAGATATTTGCATTGAGATAGTGT			chr20	55772811	no
ATGCAAATATCTGTCTGAAA	ATGCAcAcATgTGTCTGAAAAGG	3	GTTTCAGACAGATATTTGCATTGAGATAGTGT			chr20	60910294	no
ATGCAAATATCTGTCTGAAA	ATtCAgATATaTGTCTGAAATGG	3	GTTTCAGACAGATATTTGCATTGAGATAGTGT			chr9	88427184	no
ATGCAAATATCTGTCTGAAA	ATGCAAATATtaGTCTGAgATGG	3	GTTTCAGACAGATATTTGCATTGAGATAGTGT			chrX	148714376	no
ATGCAAATATCTGTCTGAAA	ATGCAAAcATCTGTggGAAAGGG	3	GTTTCAGACAGATATTTGCATTGAGATAGTGT			chr18	40515735	no
ATGCAAATATCTGTCTGAAA	ATGgAAATATaTGaCTGAAAAGG	3	GTTTCAGACAGATATTTGCATTGAGATAGTGT			chr18	44991415	no
ATGCAAATATCTGTCTGAAA	ATGCAAATgcCTGgCTGAAACGG	3	GTTTCAGACAGATATTTGCATTGAGATAGTGT			chr18	46875714	no
ATGCAAATATCTGTCTGAAA	ATtCAAAaATCTGTCTGAcAGGG	3	GTTTCAGACAGATATTTGCATTGAGATAGTGT			chr18	76264118	no
ATGCAAATATCTGTCTGAAA	cTGaAAATATCTtTCTGAAtTGG	4	GTTTCAGACAGATATTTGCATTGAGATAGTGT			chr8	14181239	no
ATGCAAATATCTGTCTGAAA	ATGacAATATCTGcCTGgAAAGG	4	GTTTCAGACAGATATTTGCATTGAGATAGTGT			chr8	48518845	no
ATGCAAATATCTGTCTGAAA	ATGCAAATgcCTGgCTGgAACGG	4	GTTTCAGACAGATATTTGCATTGAGATAGTGT			chr8	53268591	no
ATGCAAATATCTGTCTGAAA	ATGaAAAaATaTGTCTtAAAGGG	4	GTTTCAGACAGATATTTGCATTGAGATAGTGT			chr8	59283028	no
ATGCAAATATCTGTCTGAAA	ATaaAAATATCTacCTGAAAGGG	4	GTTTCAGACAGATATTTGCATTGAGATAGTGT			chr8	64196358	no
ATGCAAATATCTGTCTGAAA	ATGCAAATAcCTGgtTGgAAAGG	4	GTTTCAGACAGATATTTGCATTGAGATAGTGT			chr8	65127997	no
ATGCAAATATCTGTCTGAAA	ATGgAAtcATCTaTCTGAAATGG	4	GTTTCAGACAGATATTTGCATTGAGATAGTGT			chr8	73855001	no
ATGCAAATATCTGTCTGAAA	ATttAAAaATCTtTCTGAAAAGG	4	GTTTCAGACAGATATTTGCATTGAGATAGTGT	tTTTCAGAaAGATtTTTaaATgcAGtTtccaa	6	chr8	80488482	yes	ZBTB10	2kb downstream TSS
ATGCAAATATCTGTCTGAAA	ATGaAcATATgTGgCTGAAAAGG	4	GTTTCAGACAGATATTTGCATTGAGATAGTGT			chr8	82815096	no
ATGCAAATATCTGTCTGAAA	ATGCAAcTATgTGTgTGAcATGG	4	GTTTCAGACAGATATTTGCATTGAGATAGTGT	aTgTCACACACATAGTTGCATaagctTcagac	4	chr8	101495094	yes	GRHL2	2.5kb downstream TSS
ATGCAAATATCTGTCTGAAA	ATtCAAATATCTtTtTaAAAAGG	4	GTTTCAGACAGATATTTGCATTGAGATAGTGT			chr8	104437056	no
ATGCAAATATCTGTCTGAAA	ATGCAAATAaCaGTagGAAAGGG	4	GTTTCAGACAGATATTTGCATTGAGATAGTGT			chr8	110934188	no
ATGCAAATATCTGTCTGAAA	ATGgAAAaATtaGTCTGAAAAGG	4	GTTTCAGACAGATATTTGCATTGAGATAGTGT			chr8	115078174	no
ATGCAAATATCTGTCTGAAA	ATGaAAATAcCTGTCTGgtAGGG	4	GTTTCAGACAGATATTTGCATTGAGATAGTGT			chr8	125335335	no
ATGCAAATATCTGTCTGAAA	cTGCAAATATgTtTCaGAAATGG	4	GTTTCAGACAGATATTTGCATTGAGATAGTGT			chr12	96501	no
ATGCAAATATCTGTCTGAAA	ATGCAAATAgCTGTtTGcAtAGG	4	GTTTCAGACAGATATTTGCATTGAGATAGTGT			chr12	5606609	no
ATGCAAATATCTGTCTGAAA	ATGCAAATATCatTtTtAAAAGG	4	GTTTCAGACAGATATTTGCATTGAGATAGTGT			chr12	7010581	no
ATGCAAATATCTGTCTGAAA	ATGCAAATgcCTGgCTGgAAAGG	4	GTTTCAGACAGATATTTGCATTGAGATAGTGT			chr12	9904428	no
ATGCAAATATCTGTCTGAAA	ATGgAAAaAgtTGTCTGAAATGG	4	GTTTCAGACAGATATTTGCATTGAGATAGTGT			chr12	21375947	no
ATGCAAATATCTGTCTGAAA	ATGCAAATATCTcTagcAAATGG	4	GTTTCAGACAGATATTTGCATTGAGATAGTGT			chr12	23215744	no
ATGCAAATATCTGTCTGAAA	gTGCAgATATCTGTCTGtAcTGG	4	GTTTCAGACAGATATTTGCATTGAGATAGTGT			chr12	27462651	no
ATGCAAATATCTGTCTGAAA	cTGCAAAcATCTGTgTaAAACGG	4	GTTTCAGACAGATATTTGCATTGAGATAGTGT			chr12	31452022	no
ATGCAAATATCTGTCTGAAA	tTGCcAATATCTtTCTaAAATGG	4	GTTTCAGACAGATATTTGCATTGAGATAGTGT			chr12	42347286	no
ATGCAAATATCTGTCTGAAA	ATGCAAcTAgtTGTCTGAgAAGG	4	GTTTCAGACAGATATTTGCATTGAGATAGTGT			chr12	44440247	no
ATGCAAATATCTGTCTGAAA	tTGCAAATATCcaTCTGAcAAGG	4	GTTTCAGACAGATATTTGCATTGAGATAGTGT			chr12	63527953	no
ATGCAAATATCTGTCTGAAA	tTGCAAcTATCcGTCTGAcAAGG	4	GTTTCAGACAGATATTTGCATTGAGATAGTGT			chr12	68211779	no
ATGCAAATATCTGTCTGAAA	ATGCAcAcATaTGTCTGAAcTGG	4	GTTTCAGACAGATATTTGCATTGAGATAGTGT			chr12	68339655	no
ATGCAAATATCTGTCTGAAA	gTGCAAATATCatTCTGAAtGGG	4	GTTTCAGACAGATATTTGCATTGAGATAGTGT			chr12	73804996	no
ATGCAAATATCTGTCTGAAA	ATGCAAATATtTcTCaGAcATGG	4	GTTTCAGACAGATATTTGCATTGAGATAGTGT			chr12	74826048	no
ATGCAAATATCTGTCTGAAA	tTGCAAAaATCTtTCaGAAAAGG	4	GTTTCAGACAGATATTTGCATTGAGATAGTGT			chr12	79561232	no
ATGCAAATATCTGTCTGAAA	ATGaAAAcATCaGTaTGAAAGGG	4	GTTTCAGACAGATATTTGCATTGAGATAGTGT			chr12	80533680	no
ATGCAAATATCTGTCTGAAA	ATtCAAATATCTGTgTGgtAAGG	4	GTTTCAGACAGATATTTGCATTGAGATAGTGT			chr12	83158172	no
ATGCAAATATCTGTCTGAAA	gaGCAAAaATCTGTCTcAAAAGG	4	GTTTCAGACAGATATTTGCATTGAGATAGTGT			chr12	84655012	no
ATGCAAATATCTGTCTGAAA	AaaCAAATATCTGTaTGAAcTGG	4	GTTTCAGACAGATATTTGCATTGAGATAGTGT			chr12	88176135	no
ATGCAAATATCTGTCTGAAA	AaGgAAATATCTaTCTGcAAAGG	4	GTTTCAGACAGATATTTGCATTGAGATAGTGT			chr12	102982205	no
ATGCAAATATCTGTCTGAAA	AaaCAAATtTCTGcCTGAAAAGG	4	GTTTCAGACAGATATTTGCATTGAGATAGTGT			chr12	127134372	no
ATGCAAATATCTGTCTGAAA	tTcCAAATATtgGTCTGAAAAGG	4	GTTTCAGACAGATATTTGCATTGAGATAGTGT			chr12	127164979	no
ATGCAAATATCTGTCTGAAA	gTGtAtATATaTGTCTGAAATGG	4	GTTTCAGACAGATATTTGCATTGAGATAGTGT			chr3	3531970	no
ATGCAAATATCTGTCTGAAA	ATGgAAAaATCTcTCTGAgAAGG	4	GTTTCAGACAGATATTTGCATTGAGATAGTGT			chr3	8089045	no
ATGCAAATATCTGTCTGAAA	ATGCAAATAcCaaaCTGAAAGGG	4	GTTTCAGACAGATATTTGCATTGAGATAGTGT			chr3	7931186	no
ATGCAAATATCTGTCTGAAA	ATGCAAATgcCTGgCTGgAATGG	4	GTTTCAGACAGATATTTGCATTGAGATAGTGT			chr3	14040681	no
ATGCAAATATCTGTCTGAAA	ATGCAtATgTCTtTCTGcAATGG	4	GTTTCAGACAGATATTTGCATTGAGATAGTGT			chr3	22212361	no
ATGCAAATATCTGTCTGAAA	AaGtAAATAcCaGTCTGAAAAGG	4	GTTTCAGACAGATATTTGCATTGAGATAGTGT			chr3	33393266	no
ATGCAAATATCTGTCTGAAA	ATGCAAATAcaTtTCTcAAAGGG	4	GTTTCAGACAGATATTTGCATTGAGATAGTGT			chr3	33821477	no
ATGCAAATATCTGTCTGAAA	tTGCAAATAcCTaTCTGAcAAGG	4	GTTTCAGACAGATATTTGCATTGAGATAGTGT			chr3	34344034	no
ATGCAAATATCTGTCTGAAA	AaGCAAATtTtTcTCTGAAAGGG	4	GTTTCAGACAGATATTTGCATTGAGATAGTGT			chr3	36199451	no
ATGCAAATATCTGTCTGAAA	ATGtAAATATtTtTCTGAAtAGG	4	GTTTCAGACAGATATTTGCATTGAGATAGTGT			chr3	39773831	no
ATGCAAATATCTGTCTGAAA	AaGCAAATATCTGgCTaAAgAGG	4	GTTTCAGACAGATATTTGCATTGAGATAGTGT			chr3	42403018	no
ATGCAAATATCTGTCTGAAA	ATGCAAATgTCTGgtTGgAATGG	4	GTTTCAGACAGATATTTGCATTGAGATAGTGT			chr3	51901084	no
ATGCAAATATCTGTCTGAAA	ATGCAAATAcCTGgCTctAATGG	4	GTTTCAGACAGATATTTGCATTGAGATAGTGT			chr3	57092125	no
ATGCAAATATCTGTCTGAAA	ATGCAAATgcCTGgtTGAAATGG	4	GTTTCAGACAGATATTTGCATTGAGATAGTGT			chr3	74827435	no
ATGCAAATATCTGTCTGAAA	ATGCAAAaATtaaTCTGAAATGG	4	GTTTCAGACAGATATTTGCATTGAGATAGTGT			chr3	77110583	no
ATGCAAATATCTGTCTGAAA	cTGCAAATAcCTGTaTGAAtTGG	4	GTTTCAGACAGATATTTGCATTGAGATAGTGT			chr3	96336565	no
ATGCAAATATCTGTCTGAAA	ATGCAtATATtTaTCTaAAAAGG	4	GTTTCAGACAGATATTTGCATTGAGATAGTGT			chr3	112170601	no
ATGCAAATATCTGTCTGAAA	ATGaAAATATaTGgCTGAAgAGG	4	GTTTCAGACAGATATTTGCATTGAGATAGTGT			chr3	114443172	no
ATGCAAATATCTGTCTGAAA	tTGCAAATATtTaTCTGAtAAGG	4	GTTTCAGACAGATATTTGCATTGAGATAGTGT			chr3	124310849	no
ATGCAAATATCTGTCTGAAA	ATGtAAtTATCTGTCcGgAAGGG	4	GTTTCAGACAGATATTTGCATTGAGATAGTGT			chr3	126330463	no
ATGCAAATATCTGTCTGAAA	ATGCAAATAaCTGcCaGcAAGGG	4	GTTTCAGACAGATATTTGCATTGAGATAGTGT			chr3	138976798	no
ATGCAAATATCTGTCTGAAA	ATaCAAATATCTGTCacAAgTGG	4	GTTTCAGACAGATATTTGCATTGAGATAGTGT			chr3	140238215	no
ATGCAAATATCTGTCTGAAA	ATGCAAtTtTCTGTaaGAAAAGG	4	GTTTCAGACAGATATTTGCATTGAGATAGTGT			chr3	143540643	no
ATGCAAATATCTGTCTGAAA	ATtCAAATATgTGTaTGAcACGG	4	GTTTCAGACAGATATTTGCATTGAGATAGTGT			chr3	146190090	no
ATGCAAATATCTGTCTGAAA	ATGCcAgTATCTtTCTtAAAGGG	4	GTTTCAGACAGATATTTGCATTGAGATAGTGT			chr3	149432292	no
ATGCAAATATCTGTCTGAAA	cTGCAAATAcCTGTaTGAAtTGG	4	GTTTCAGACAGATATTTGCATTGAGATAGTGT			chr3	155617923	no
ATGCAAATATCTGTCTGAAA	ATaCAAATATaTtTCgGAAACGG	4	GTTTCAGACAGATATTTGCATTGAGATAGTGT			chr3	162333557	no
ATGCAAATATCTGTCTGAAA	ATaCAAATtTCccTCTGAAAAGG	4	GTTTCAGACAGATATTTGCATTGAGATAGTGT			chr3	164302089	no
ATGCAAATATCTGTCTGAAA	AaaaAAATATCTGcCTGAAAAGG	4	GTTTCAGACAGATATTTGCATTGAGATAGTGT			chr3	167700856	no
ATGCAAATATCTGTCTGAAA	taGCAAATATCTGcCTGcAATGG	4	GTTTCAGACAGATATTTGCATTGAGATAGTGT			chr3	169453178	no
ATGCAAATATCTGTCTGAAA	ATGaAAtTATaTGTCTcAAATGG	4	GTTTCAGACAGATATTTGCATTGAGATAGTGT			chr3	174353406	no
ATGCAAATATCTGTCTGAAA	tTGaAAATATtTGTCTGAcACGG	4	GTTTCAGACAGATATTTGCATTGAGATAGTGT			chr7	9283448	no
ATGCAAATATCTGTCTGAAA	ATGCAAtTATtTtTCTGAgAAGG	4	GTTTCAGACAGATATTTGCATTGAGATAGTGT			chr7	16320393	no
ATGCAAATATCTGTCTGAAA	ATGCAgAcATaTtTCTGAAAGGG	4	GTTTCAGACAGATATTTGCATTGAGATAGTGT			chr7	18016642	no
ATGCAAATATCTGTCTGAAA	ATGCtAATcTgTGTCTtAAATGG	4	GTTTCAGACAGATATTTGCATTGAGATAGTGT			chr7	20304070	no
ATGCAAATATCTGTCTGAAA	ATGCAAAgATCTGggTGcAAAGG	4	GTTTCAGACAGATATTTGCATTGAGATAGTGT			chr7	21473703	no
ATGCAAATATCTGTCTGAAA	ATaCAAATgTtTtTCTGAAAGGG	4	GTTTCAGACAGATATTTGCATTGAGATAGTGT			chr7	21643185	no
ATGCAAATATCTGTCTGAAA	gTGCAAgTATgTGTgTGAAAGGG	4	GTTTCAGACAGATATTTGCATTGAGATAGTGT			chr7	24814313	no
ATGCAAATATCTGTCTGAAA	ATGtAAATATtTGagTGAAAGGG	4	GTTTCAGACAGATATTTGCATTGAGATAGTGT			chr7	43560248	no
ATGCAAATATCTGTCTGAAA	ATGCAgATAcCaGgCTGAAAGGG	4	GTTTCAGACAGATATTTGCATTGAGATAGTGT			chr7	43705938	no
ATGCAAATATCTGTCTGAAA	ATGCAAATcTCTGTaTcAAgTGG	4	GTTTCAGACAGATATTTGCATTGAGATAGTGT			chr7	54038087	no
ATGCAAATATCTGTCTGAAA	tTGCAtAaATCTaTCTGAAAAGG	4	GTTTCAGACAGATATTTGCATTGAGATAGTGT			chr7	55336514	no
ATGCAAATATCTGTCTGAAA	ATGaAAATAatTaTCTGAAAAGG	4	GTTTCAGACAGATATTTGCATTGAGATAGTGT			chr7	57422779	no
ATGCAAATATCTGTCTGAAA	ATGaAAATAatTaTCTGAAAAGG	4	GTTTCAGACAGATATTTGCATTGAGATAGTGT			chr7	64179968	no
ATGCAAATATCTGTCTGAAA	ATGCAAAagTCTGcCTGcAATGG	4	GTTTCAGACAGATATTTGCATTGAGATAGTGT			chr7	78122470	no
ATGCAAATATCTGTCTGAAA	ATGaAAATATgTGTCTaAAcGGG	4	GTTTCAGACAGATATTTGCATTGAGATAGTGT			chr7	84848016	no
ATGCAAATATCTGTCTGAAA	ATGCAAATtaCTaTtTGAAAAGG	4	GTTTCAGACAGATATTTGCATTGAGATAGTGT			chr7	87163737	no
ATGCAAATATCTGTCTGAAA	ATGCAAATgaCTGTCTaAgAAGG	4	GTTTCAGACAGATATTTGCATTGAGATAGTGT			chr7	87231874	no
ATGCAAATATCTGTCTGAAA	ATGaAAATATCTGaCaGAAgTGG	4	GTTTCAGACAGATATTTGCATTGAGATAGTGT			chr7	103937152	no
ATGCAAATATCTGTCTGAAA	ATGCAAATgcCTGgCTGgAATGG	4	GTTTCAGACAGATATTTGCATTGAGATAGTGT			chr7	121507399	no
ATGCAAATATCTGTCTGAAA	tTGCAAATATCTGTgaGAAcTGG	4	GTTTCAGACAGATATTTGCATTGAGATAGTGT			chr7	121945651	no
ATGCAAATATCTGTCTGAAA	ATGCctATATCTGTCTaAtAAGG	4	GTTTCAGACAGATATTTGCATTGAGATAGTGT			chr7	123517951	no
ATGCAAATATCTGTCTGAAA	ATGCAAATgcCTGgtTGAAATGG	4	GTTTCAGACAGATATTTGCATTGAGATAGTGT			chr7	135173885	no
ATGCAAATATCTGTCTGAAA	tTGCAAAaATaTaTCTGAAAAGG	4	GTTTCAGACAGATATTTGCATTGAGATAGTGT			chr7	141030209	no
ATGCAAATATCTGTCTGAAA	cTGCAgATATCTGTaTGAAcTGG	4	GTTTCAGACAGATATTTGCATTGAGATAGTGT			chr7	142903877	no
ATGCAAATATCTGTCTGAAA	ATGCAAATATCTcTagcAAACGG	4	GTTTCAGACAGATATTTGCATTGAGATAGTGT			chr7	150540497	no
ATGCAAATATCTGTCTGAAA	AgGCAAATAcCTGaCTcAAAGGG	4	GTTTCAGACAGATATTTGCATTGAGATAGTGT	cTTTGAGaCAGgTATTTGCcTTGctAatcTtT	3	chr7	150448641	yes	GIMAP8	10kb upstream TSS
ATGCAAATATCTGTCTGAAA	cTGCAAATATCTaTCTccAAAGG	4	GTTTCAGACAGATATTTGCATTGAGATAGTGT			chr7	154400693	no
ATGCAAATATCTGTCTGAAA	ATGCAgATgTCTcTtTGAAATGG	4	GTTTCAGACAGATATTTGCATTGAGATAGTGT			chr7	156974579	no
ATGCAAATATCTGTCTGAAA	ATGCAAATAgCTGTCaGAttTGG	4	GTTTCAGACAGATATTTGCATTGAGATAGTGT			chr4	6740428	no
ATGCAAATATCTGTCTGAAA	ATGCAgATATCTGTCaaAcAGGG	4	GTTTCAGACAGATATTTGCATTGAGATAGTGT			chr4	10563587	no
ATGCAAATATCTGTCTGAAA	ATGCAAATATgTtTCTGttATGG	4	GTTTCAGACAGATATTTGCATTGAGATAGTGT			chr4	19991843	no
ATGCAAATATCTGTCTGAAA	ATGCAAATgcCTGgtTGAAATGG	4	GTTTCAGACAGATATTTGCATTGAGATAGTGT			chr4	22601497	no
ATGCAAATATCTGTCTGAAA	ATGCAAATATCTagggGAAAAGG	4	GTTTCAGACAGATATTTGCATTGAGATAGTGT			chr4	25576901	no
ATGCAAATATCTGTCTGAAA	ATcCAAATATaTtTtTGAAATGG	4	GTTTCAGACAGATATTTGCATTGAGATAGTGT			chr4	41219899	no
ATGCAAATATCTGTCTGAAA	ATGCAAATgcCTGgtTGAAATGG	4	GTTTCAGACAGATATTTGCATTGAGATAGTGT			chr4	42318873	no
ATGCAAATATCTGTCTGAAA	ATagAAATATtTGaCTGAAATGG	4	GTTTCAGACAGATATTTGCATTGAGATAGTGT			chr4	42774940	no
ATGCAAATATCTGTCTGAAA	ATGCAggcATCTcTCTGAAAAGG	4	GTTTCAGACAGATATTTGCATTGAGATAGTGT			chr4	46472225	no
ATGCAAATATCTGTCTGAAA	ATttAAATtTCTGTgTGAAATGG	4	GTTTCAGACAGATATTTGCATTGAGATAGTGT			chr4	56378454	no
ATGCAAATATCTGTCTGAAA	ATaCAcATATgTtTCTGAAATGG	4	GTTTCAGACAGATATTTGCATTGAGATAGTGT			chr4	61798408	no
ATGCAAATATCTGTCTGAAA	cTGCAAAcATCTGTaTGAAtTGG	4	GTTTCAGACAGATATTTGCATTGAGATAGTGT			chr4	74064173	no
ATGCAAATATCTGTCTGAAA	ATGCAAATATCTGctgGgAATGG	4	GTTTCAGACAGATATTTGCATTGAGATAGTGT			chr4	77334444	no
ATGCAAATATCTGTCTGAAA	ATGaAAAcATCTtTgTGAAATGG	4	GTTTCAGACAGATATTTGCATTGAGATAGTGT			chr4	80717880	no
ATGCAAATATCTGTCTGAAA	ATGCAAAgccCTGTCTGgAAGGG	4	GTTTCAGACAGATATTTGCATTGAGATAGTGT			chr4	85981731	no
ATGCAAATATCTGTCTGAAA	tTGCAAATATaTacCTGAAAAGG	4	GTTTCAGACAGATATTTGCATTGAGATAGTGT			chr4	87199590	no
ATGCAAATATCTGTCTGAAA	tTGCAAATAagTGTaTGAAAAGG	4	GTTTCAGACAGATATTTGCATTGAGATAGTGT			chr4	107374681	no
ATGCAAATATCTGTCTGAAA	ATGCAAATgcCTGgtTGAAATGG	4	GTTTCAGACAGATATTTGCATTGAGATAGTGT			chr4	115952899	no
ATGCAAATATCTGTCTGAAA	ATaCAAATATgTaTCTcAAAGGG	4	GTTTCAGACAGATATTTGCATTGAGATAGTGT			chr4	140538470	no
ATGCAAATATCTGTCTGAAA	AaGCAttTgTCTGTCTGAAAAGG	4	GTTTCAGACAGATATTTGCATTGAGATAGTGT			chr4	149220331	no
ATGCAAATATCTGTCTGAAA	AgaCAAAgATCaGTCTGAAAAGG	4	GTTTCAGACAGATATTTGCATTGAGATAGTGT			chr4	158141251	no
ATGCAAATATCTGTCTGAAA	ATtCAAAaAgCTGcCTGAAAAGG	4	GTTTCAGACAGATATTTGCATTGAGATAGTGT			chr4	161594697	no
ATGCAAATATCTGTCTGAAA	ATtCAAATATCcaTCTcAAATGG	4	GTTTCAGACAGATATTTGCATTGAGATAGTGT			chr4	176404678	no
ATGCAAATATCTGTCTGAAA	ATtCAgATATtTcTCTGAAATGG	4	GTTTCAGACAGATATTTGCATTGAGATAGTGT			chr4	177624520	no
ATGCAAATATCTGTCTGAAA	ATGCAAgTATaTaTCTtAAAGGG	4	GTTTCAGACAGATATTTGCATTGAGATAGTGT			chr4	177974935	no
ATGCAAATATCTGTCTGAAA	ATGCAgATtTaTGTCTaAAAGGG	4	GTTTCAGACAGATATTTGCATTGAGATAGTGT			chr4	183671628	no
ATGCAAATATCTGTCTGAAA	ATGCAAggtTCTGTCTGAtAAGG	4	GTTTCAGACAGATATTTGCATTGAGATAGTGT			chr4	186711538	no
ATGCAAATATCTGTCTGAAA	AgGaAAAaATCTGTCaGAAATGG	4	GTTTCAGACAGATATTTGCATTGAGATAGTGT			chr5	13098647	no
ATGCAAATATCTGTCTGAAA	ATGCAAATAcCTGgaTGcAAGGG	4	GTTTCAGACAGATATTTGCATTGAGATAGTGT			chr5	13316000	no
ATGCAAATATCTGTCTGAAA	ATGtAAATATaTaaCTGAAAGGG	4	GTTTCAGACAGATATTTGCATTGAGATAGTGT			chr5	21978471	no
ATGCAAATATCTGTCTGAAA	ATGCAAATATtTGctTcAAAGGG	4	GTTTCAGACAGATATTTGCATTGAGATAGTGT			chr5	24342429	no
ATGCAAATATCTGTCTGAAA	ATtCAAATcTCTGTtTGAgATGG	4	GTTTCAGACAGATATTTGCATTGAGATAGTGT			chr5	33293879	no
ATGCAAATATCTGTCTGAAA	ATGCAAATtTCTaaaTGAAATGG	4	GTTTCAGACAGATATTTGCATTGAGATAGTGT			chr5	45050618	no
ATGCAAATATCTGTCTGAAA	ATtCAAAgAaCTGTaTGAAATGG	4	GTTTCAGACAGATATTTGCATTGAGATAGTGT			chr5	54235935	no
ATGCAAATATCTGTCTGAAA	ATtgAAAaATCTGcCTGAAATGG	4	GTTTCAGACAGATATTTGCATTGAGATAGTGT			chr5	54803292	no
ATGCAAATATCTGTCTGAAA	ATaCAAATATCaGTCTGtgATGG	4	GTTTCAGACAGATATTTGCATTGAGATAGTGT			chr5	57303748	no
ATGCAAATATCTGTCTGAAA	ATGCtAATcTCTtTCaGAAAGGG	4	GTTTCAGACAGATATTTGCATTGAGATAGTGT			chr5	62876080	no
ATGCAAATATCTGTCTGAAA	ATGtAAATATaTaaCTGAAAGGG	4	GTTTCAGACAGATATTTGCATTGAGATAGTGT			chr5	69988548	no
ATGCAAATATCTGTCTGAAA	ATGtAAATATaTaaCTGAAAGGG	4	GTTTCAGACAGATATTTGCATTGAGATAGTGT			chr5	70863635	no
ATGCAAATATCTGTCTGAAA	ATGtAAATggCTGTCTGtAAAGG	4	GTTTCAGACAGATATTTGCATTGAGATAGTGT			chr5	72871601	no
ATGCAAATATCTGTCTGAAA	ATtaAAATATCTtTCTaAAATGG	4	GTTTCAGACAGATATTTGCATTGAGATAGTGT			chr5	79464073	no
ATGCAAATATCTGTCTGAAA	gccCAAATATCTcTCTGAAAAGG	4	GTTTCAGACAGATATTTGCATTGAGATAGTGT			chr5	95401952	no
ATGCAAATATCTGTCTGAAA	tTGgtAATATCTtTCTGAAAGGG	4	GTTTCAGACAGATATTTGCATTGAGATAGTGT			chr5	97944085	no
ATGCAAATATCTGTCTGAAA	ATGCcAATgatTGTCTGAAAAGG	4	GTTTCAGACAGATATTTGCATTGAGATAGTGT			chr5	99464169	no
ATGCAAATATCTGTCTGAAA	ATGtAtATATCTaTCTGtAATGG	4	GTTTCAGACAGATATTTGCATTGAGATAGTGT			chr5	99986607	no
ATGCAAATATCTGTCTGAAA	ATGCAAATATaTGTtaGAcAGGG	4	GTTTCAGACAGATATTTGCATTGAGATAGTGT	cTgTCtaACAtATATTTGCATcctGAaccaca	6	chr5	112860940	yes	SRP19	0.5kb upstream TSS	RBL2,STAT1
ATGCAAATATCTGTCTGAAA	ATGCAAAcATCacTCTGAgATGG	4	GTTTCAGACAGATATTTGCATTGAGATAGTGT			chr5	113166536	no
ATGCAAATATCTGTCTGAAA	ATaCAAATATaTGTaTGtAAAGG	4	GTTTCAGACAGATATTTGCATTGAGATAGTGT			chr5	121118141	no
ATGCAAATATCTGTCTGAAA	ATGCAAATATaTtTtTaAAAAGG	4	GTTTCAGACAGATATTTGCATTGAGATAGTGT			chr5	128644275	no
ATGCAAATATCTGTCTGAAA	ATGCAAATtcCTGgtTGAAATGG	4	GTTTCAGACAGATATTTGCATTGAGATAGTGT			chr5	139527826	no
ATGCAAATATCTGTCTGAAA	ATatAAATATtTGTgTGAAAAGG	4	GTTTCAGACAGATATTTGCATTGAGATAGTGT			chr5	150834607	no
ATGCAAATATCTGTCTGAAA	ATGCAAAcAgagGTCTGAAAGGG	4	GTTTCAGACAGATATTTGCATTGAGATAGTGT			chr5	154100164	no
ATGCAAATATCTGTCTGAAA	ATGCtAAcATCTGTaTaAAAAGG	4	GTTTCAGACAGATATTTGCATTGAGATAGTGT			chr5	159201686	no
ATGCAAATATCTGTCTGAAA	ATGaAAATtTCatTCTGAAAGGG	4	GTTTCAGACAGATATTTGCATTGAGATAGTGT			chr5	159978997	no
ATGCAAATATCTGTCTGAAA	ATGCAAATgcCTGgtTGAAATGG	4	GTTTCAGACAGATATTTGCATTGAGATAGTGT			chr5	163316962	no
ATGCAAATATCTGTCTGAAA	ATGaAAcTATCTaTCTGgAAAGG	4	GTTTCAGACAGATATTTGCATTGAGATAGTGT			chr5	164865751	no
ATGCAAATATCTGTCTGAAA	AgGCAtccATCTGTCTGAAACGG	4	GTTTCAGACAGATATTTGCATTGAGATAGTGT			chr16	6495642	no
ATGCAAATATCTGTCTGAAA	ATagcAATATCTGTaTGAAAAGG	4	GTTTCAGACAGATATTTGCATTGAGATAGTGT			chr16	12201209	no
ATGCAAATATCTGTCTGAAA	ATGCAAATgcCTGgCTGgAATGG	4	GTTTCAGACAGATATTTGCATTGAGATAGTGT			chr16	30102571	no
ATGCAAATATCTGTCTGAAA	ATGCAAAaATCTGTCacAAgAGG	4	GTTTCAGACAGATATTTGCATTGAGATAGTGT			chr16	31890367	no
ATGCAAATATCTGTCTGAAA	tTGCcAATcTCTGgCTGAAATGG	4	GTTTCAGACAGATATTTGCATTGAGATAGTGT			chr16	35184828	no
ATGCAAATATCTGTCTGAAA	AacCAAATAaCTGTCTGcAAAGG	4	GTTTCAGACAGATATTTGCATTGAGATAGTGT			chr16	63784733	no
ATGCAAATATCTGTCTGAAA	ATGCAAAgAcCTGTtTGtAAGGG	4	GTTTCAGACAGATATTTGCATTGAGATAGTGT			chr16	68870474	no
ATGCAAATATCTGTCTGAAA	ATGCAAATAcCTtcCTGAcAGGG	4	GTTTCAGACAGATATTTGCATTGAGATAGTGT			chr16	70311526	no
ATGCAAATATCTGTCTGAAA	ATGCAAATAatatTCTGAAAAGG	4	GTTTCAGACAGATATTTGCATTGAGATAGTGT			chr16	74200902	no
ATGCAAATATCTGTCTGAAA	ATcCAAATAgCTGTCaaAAAGGG	4	GTTTCAGACAGATATTTGCATTGAGATAGTGT			chr1	21862672	no
ATGCAAATATCTGTCTGAAA	ATGtAAATgcCTGgCTGAAATGG	4	GTTTCAGACAGATATTTGCATTGAGATAGTGT			chr1	45755067	no
ATGCAAATATCTGTCTGAAA	ATGCAAATgcCTGgtTGAAATGG	4	GTTTCAGACAGATATTTGCATTGAGATAGTGT			chr1	46329464	no
ATGCAAATATCTGTCTGAAA	AaGCAAATtTCTGTaTtAAAAGG	4	GTTTCAGACAGATATTTGCATTGAGATAGTGT			chr1	47866329	no
ATGCAAATATCTGTCTGAAA	cTGCAAgTATCTGTaTGgAAAGG	4	GTTTCAGACAGATATTTGCATTGAGATAGTGT			chr1	61220933	no
ATGCAAATATCTGTCTGAAA	ATGtttATcTCTGTCTGAAAGGG	4	GTTTCAGACAGATATTTGCATTGAGATAGTGT			chr1	62545782	no
ATGCAAATATCTGTCTGAAA	AgGgAAAaATCTGTtTGAAAAGG	4	GTTTCAGACAGATATTTGCATTGAGATAGTGT			chr1	76470598	no
ATGCAAATATCTGTCTGAAA	ATGCAAATATtTtgtTGAAATGG	4	GTTTCAGACAGATATTTGCATTGAGATAGTGT			chr1	80309821	no
ATGCAAATATCTGTCTGAAA	ATGtAAAcATCTGcCTtAAAAGG	4	GTTTCAGACAGATATTTGCATTGAGATAGTGT			chr1	84902355	no
ATGCAAATATCTGTCTGAAA	ATGCAAgaATCTGTaaGAAAGGG	4	GTTTCAGACAGATATTTGCATTGAGATAGTGT			chr1	91806905	no
ATGCAAATATCTGTCTGAAA	ATGCAgATATaTaTaTGAAAGGG	4	GTTTCAGACAGATATTTGCATTGAGATAGTGT			chr1	105159578	no
ATGCAAATATCTGTCTGAAA	ATGCAgATtTtTGTCTtAAAGGG	4	GTTTCAGACAGATATTTGCATTGAGATAGTGT			chr1	110380576	no
ATGCAAATATCTGTCTGAAA	ATcCAAcTATCTGaCTGAtAAGG	4	GTTTCAGACAGATATTTGCATTGAGATAGTGT			chr1	145472903	no
ATGCAAATATCTGTCTGAAA	ATcCAAcTATCTGaCTGAtAAGG	4	GTTTCAGACAGATATTTGCATTGAGATAGTGT			chr1	148046036	no
ATGCAAATATCTGTCTGAAA	ATGCAAATgcCTGgtTGAAATGG	4	GTTTCAGACAGATATTTGCATTGAGATAGTGT			chr1	167865727	no
ATGCAAATATCTGTCTGAAA	AaGCAAAaAcCTaTCTGAAAAGG	4	GTTTCAGACAGATATTTGCATTGAGATAGTGT			chr1	181208958	no
ATGCAAATATCTGTCTGAAA	AaaCAAATATCTGTCTGAccAGG	4	GTTTCAGACAGATATTTGCATTGAGATAGTGT			chr1	192485979	no
ATGCAAATATCTGTCTGAAA	ATtCAAATATtTaTaTGAAAAGG	4	GTTTCAGACAGATATTTGCATTGAGATAGTGT			chr1	199376114	no
ATGCAAATATCTGTCTGAAA	ATGCAAgTgcCTGgCTGAAATGG	4	GTTTCAGACAGATATTTGCATTGAGATAGTGT			chr1	206054959	no
ATGCAAATATCTGTCTGAAA	ATcCAgATcTCTGTCTGAAcAGG	4	GTTTCAGACAGATATTTGCATTGAGATAGTGT			chr1	233031428	no
ATGCAAATATCTGTCTGAAA	AgGaAAATATCTGgCTtAAATGG	4	GTTTCAGACAGATATTTGCATTGAGATAGTGT			chr1	235455934	no
ATGCAAATATCTGTCTGAAA	cTGCAAAccTCTGTCTGcAAAGG	4	GTTTCAGACAGATATTTGCATTGAGATAGTGT			chr1	236425465	no
ATGCAAATATCTGTCTGAAA	ATctAAATATCTGTCTtAcAGGG	4	GTTTCAGACAGATATTTGCATTGAGATAGTGT			chr13	22336648	no
ATGCAAATATCTGTCTGAAA	ATGCAAATgcCTGgaTGAAATGG	4	GTTTCAGACAGATATTTGCATTGAGATAGTGT			chr13	22885915	no
ATGCAAATATCTGTCTGAAA	ATtCAAAgATaTGTCTGAAtTGG	4	GTTTCAGACAGATATTTGCATTGAGATAGTGT			chr13	28985236	no
ATGCAAATATCTGTCTGAAA	tTGCAAATATaTaTCTGAtAAGG	4	GTTTCAGACAGATATTTGCATTGAGATAGTGT			chr13	31668272	no
ATGCAAATATCTGTCTGAAA	AgGCAAAgATCTtTCTGAAcTGG	4	GTTTCAGACAGATATTTGCATTGAGATAGTGT			chr13	65846521	no
ATGCAAATATCTGTCTGAAA	ATGCAAATAaCTcTagGAAAGGG	4	GTTTCAGACAGATATTTGCATTGAGATAGTGT			chr13	73937483	no
ATGCAAATATCTGTCTGAAA	ATGCAAATATtTGTtTtcAAAGG	4	GTTTCAGACAGATATTTGCATTGAGATAGTGT			chr13	101876209	no
ATGCAAATATCTGTCTGAAA	ATaCAAAaATCaGTCTGAtATGG	4	GTTTCAGACAGATATTTGCATTGAGATAGTGT			chr13	106141146	no
ATGCAAATATCTGTCTGAAA	ATGtAAAcATCTGcCTGgAACGG	4	GTTTCAGACAGATATTTGCATTGAGATAGTGT			chr13	110437695	no
ATGCAAATATCTGTCTGAAA	ATGCAgATtTCTGTtTGAtATGG	4	GTTTCAGACAGATATTTGCATTGAGATAGTGT			chr2	13179639	no
ATGCAAATATCTGTCTGAAA	ATGgAAATcaCTGaCTGAAAGGG	4	GTTTCAGACAGATATTTGCATTGAGATAGTGT			chr2	16352613	no
ATGCAAATATCTGTCTGAAA	ATGCAAATATtTGaagGAAAAGG	4	GTTTCAGACAGATATTTGCATTGAGATAGTGT			chr2	23573199	no
ATGCAAATATCTGTCTGAAA	AaGCAAAcAcCTGTCaGAAATGG	4	GTTTCAGACAGATATTTGCATTGAGATAGTGT			chr2	36794107	no
ATGCAAATATCTGTCTGAAA	gTGCAAATgTCTGTCTcAgAGGG	4	GTTTCAGACAGATATTTGCATTGAGATAGTGT			chr2	38252208	no
ATGCAAATATCTGTCTGAAA	ATtCAgtTATCTGTCTtAAAAGG	4	GTTTCAGACAGATATTTGCATTGAGATAGTGT			chr2	41375656	no
ATGCAAATATCTGTCTGAAA	ATGtAAATATtTGTaTGAgAAGG	4	GTTTCAGACAGATATTTGCATTGAGATAGTGT			chr2	43253165	no
ATGCAAATATCTGTCTGAAA	gTGCAAAgATCaGTCgGAAATGG	4	GTTTCAGACAGATATTTGCATTGAGATAGTGT			chr2	46969838	no
ATGCAAATATCTGTCTGAAA	ATaCAgATATCTGTCTtcAAGGG	4	GTTTCAGACAGATATTTGCATTGAGATAGTGT			chr2	75069986	no
ATGCAAATATCTGTCTGAAA	ATGgtAATATCTGTCTcAtAGGG	4	GTTTCAGACAGATATTTGCATTGAGATAGTGT			chr2	117532628	no
ATGCAAATATCTGTCTGAAA	caGgAAATtTCTGTCTGAAATGG	4	GTTTCAGACAGATATTTGCATTGAGATAGTGT			chr2	118381727	no
ATGCAAATATCTGTCTGAAA	ATGCAAATgctTGTCTGgAATGG	4	GTTTCAGACAGATATTTGCATTGAGATAGTGT			chr2	128041576	no
ATGCAAATATCTGTCTGAAA	ATGacAgTATCTcTCTGAAAGGG	4	GTTTCAGACAGATATTTGCATTGAGATAGTGT			chr2	128710545	no
ATGCAAATATCTGTCTGAAA	tTGCAAAcATtTaTCTGAAAAGG	4	GTTTCAGACAGATATTTGCATTGAGATAGTGT			chr2	149431848	no
ATGCAAATATCTGTCTGAAA	ATGaAAATtTgTGTgTGAAAGGG	4	GTTTCAGACAGATATTTGCATTGAGATAGTGT			chr2	177825916	no
ATGCAAATATCTGTCTGAAA	ATGCtAATATCaGTCTtAAtGGG	4	GTTTCAGACAGATATTTGCATTGAGATAGTGT			chr2	178676598	no
ATGCAAATATCTGTCTGAAA	ATGCAAAcATCTaTCaGAtAAGG	4	GTTTCAGACAGATATTTGCATTGAGATAGTGT			chr2	183006105	no
ATGCAAATATCTGTCTGAAA	ATtCAAATAgCaGTCTaAAATGG	4	GTTTCAGACAGATATTTGCATTGAGATAGTGT			chr2	188114852	no
ATGCAAATATCTGTCTGAAA	ATGCAAATgTgTtTgTGAAATGG	4	GTTTCAGACAGATATTTGCATTGAGATAGTGT			chr2	191433939	no
ATGCAAATATCTGTCTGAAA	ATttAAATATgTGTtTGAAAAGG	4	GTTTCAGACAGATATTTGCATTGAGATAGTGT			chr2	192094135	no
ATGCAAATATCTGTCTGAAA	ATGCAAgTAcCTGTCaGAgAAGG	4	GTTTCAGACAGATATTTGCATTGAGATAGTGT	tTcTCtGACAGgTACTTGCATattacTAaaGc	4	chr2	200813339	yes	BZW1	1kb upstream TSS	SMARCA4
ATGCAAATATCTGTCTGAAA	ATGCAAgTATCaGTtTGAgATGG	4	GTTTCAGACAGATATTTGCATTGAGATAGTGT			chr2	200798701	no
ATGCAAATATCTGTCTGAAA	cTGCAAATcTtTGTCTaAAAGGG	4	GTTTCAGACAGATATTTGCATTGAGATAGTGT			chr2	205752825	no
ATGCAAATATCTGTCTGAAA	ATGCAAATAcCTGgtTGgAATGG	4	GTTTCAGACAGATATTTGCATTGAGATAGTGT			chr2	208115631	no
ATGCAAATATCTGTCTGAAA	tTGCAAcTATCaGTCTGAcAGGG	4	GTTTCAGACAGATATTTGCATTGAGATAGTGT			chr2	212553054	no
ATGCAAATATCTGTCTGAAA	ATtCtAATATaTGTtTGAAATGG	4	GTTTCAGACAGATATTTGCATTGAGATAGTGT			chr2	213269228	no
ATGCAAATATCTGTCTGAAA	ATGCAAAcATtTaTtTGAAAGGG	4	GTTTCAGACAGATATTTGCATTGAGATAGTGT			chr2	213302822	no
ATGCAAATATCTGTCTGAAA	ATaCAAgTATCTGTCTccAAGGG	4	GTTTCAGACAGATATTTGCATTGAGATAGTGT			chr2	236599407	no
ATGCAAATATCTGTCTGAAA	ATtCAAATATgacTCTGAAAAGG	4	GTTTCAGACAGATATTTGCATTGAGATAGTGT			chr22	15921509	no
ATGCAAATATCTGTCTGAAA	ATcCAAATATCTacCaGAAAGGG	4	GTTTCAGACAGATATTTGCATTGAGATAGTGT			chr22	22889536	no
ATGCAAATATCTGTCTGAAA	cTGCAgATtTgTGTCTGAAATGG	4	GTTTCAGACAGATATTTGCATTGAGATAGTGT			chr22	30937020	no
ATGCAAATATCTGTCTGAAA	ATGCtAtTATgTGTtTGAAAAGG	4	GTTTCAGACAGATATTTGCATTGAGATAGTGT			chr22	45530551	no
ATGCAAATATCTGTCTGAAA	ATatAAATATtTGTgTGAAAAGG	4	GTTTCAGACAGATATTTGCATTGAGATAGTGT			chr19	57801951	no
ATGCAAATATCTGTCTGAAA	tTGCAAATAaCTGTaTGAAcTGG	4	GTTTCAGACAGATATTTGCATTGAGATAGTGT			chr15	24218083	no
ATGCAAATATCTGTCTGAAA	cTGCAAATAaCTGTaTGAAcTGG	4	GTTTCAGACAGATATTTGCATTGAGATAGTGT			chr15	24320378	no
ATGCAAATATCTGTCTGAAA	cTGCAAATAaCTGTaTGAAcTGG	4	GTTTCAGACAGATATTTGCATTGAGATAGTGT			chr15	24527755	no
ATGCAAATATCTGTCTGAAA	tTtCAAATAaCTGTCTcAAAAGG	4	GTTTCAGACAGATATTTGCATTGAGATAGTGT			chr15	35840643	no
ATGCAAATATCTGTCTGAAA	cTcCAAATATgTtTCTGAAATGG	4	GTTTCAGACAGATATTTGCATTGAGATAGTGT			chr15	45620452	no
ATGCAAATATCTGTCTGAAA	ATGtAAAaATCTGTtaGAAATGG	4	GTTTCAGACAGATATTTGCATTGAGATAGTGT			chr15	49031548	no
ATGCAAATATCTGTCTGAAA	ATGCtAAgATCTtTCaGAAAAGG	4	GTTTCAGACAGATATTTGCATTGAGATAGTGT			chr15	54281365	no
ATGCAAATATCTGTCTGAAA	ATGCtAATggCTcTCTGAAATGG	4	GTTTCAGACAGATATTTGCATTGAGATAGTGT			chr15	63267775	no
ATGCAAATATCTGTCTGAAA	ATtCtAATATCTGTaTaAAAAGG	4	GTTTCAGACAGATATTTGCATTGAGATAGTGT			chr15	85303584	no
ATGCAAATATCTGTCTGAAA	AgGCtAATATCTGatTGAAATGG	4	GTTTCAGACAGATATTTGCATTGAGATAGTGT			chr15	88470720	no
ATGCAAATATCTGTCTGAAA	ATGCAcATATaTtTCTcAAAAGG	4	GTTTCAGACAGATATTTGCATTGAGATAGTGT			chrY	5526644	no
ATGCAAATATCTGTCTGAAA	ATGCAAAgcTCTGTgaGAAAGGG	4	GTTTCAGACAGATATTTGCATTGAGATAGTGT			chrY	13477074	no
ATGCAAATATCTGTCTGAAA	AgGCAAAaATaTtTCTGAAAAGG	4	GTTTCAGACAGATATTTGCATTGAGATAGTGT			chrY	19498133	no
ATGCAAATATCTGTCTGAAA	tgcCAAATATCTGTCTGAcATGG	4	GTTTCAGACAGATATTTGCATTGAGATAGTGT			chrY	19511034	no
ATGCAAATATCTGTCTGAAA	ATGCAAATcTCTGgagGAAATGG	4	GTTTCAGACAGATATTTGCATTGAGATAGTGT			chr17	2901093	no
ATGCAAATATCTGTCTGAAA	ATGgtAATATCTaTCTcAAAGGG	4	GTTTCAGACAGATATTTGCATTGAGATAGTGT			chr17	33452318	no
ATGCAAATATCTGTCTGAAA	ATtCtAATATgTGTaTGAAAAGG	4	GTTTCAGACAGATATTTGCATTGAGATAGTGT			chr17	33649527	no
ATGCAAATATCTGTCTGAAA	ATGCAAATgcCTGgtTGAAATGG	4	GTTTCAGACAGATATTTGCATTGAGATAGTGT			chr17	35504453	no
ATGCAAATATCTGTCTGAAA	ATGtgAATATCTGgCTGgAATGG	4	GTTTCAGACAGATATTTGCATTGAGATAGTGT			chr17	40023646	no
ATGCAAATATCTGTCTGAAA	ATcCAgATATCTtTCTGAAgAGG	4	GTTTCAGACAGATATTTGCATTGAGATAGTGT			chr17	40059790	no
ATGCAAATATCTGTCTGAAA	ATGCAAATcTCTGTgTtAAgAGG	4	GTTTCAGACAGATATTTGCATTGAGATAGTGT			chr17	53136544	no
ATGCAAATATCTGTCTGAAA	ATaCAAAaATCaGTCTGAAgTGG	4	GTTTCAGACAGATATTTGCATTGAGATAGTGT			chr17	58010323	no
ATGCAAATATCTGTCTGAAA	tTGCcAAaATtTGTCTGAAAAGG	4	GTTTCAGACAGATATTTGCATTGAGATAGTGT			chr17	67396110	no
ATGCAAATATCTGTCTGAAA	AaaCAAATATCTtTaTGAAAAGG	4	GTTTCAGACAGATATTTGCATTGAGATAGTGT			chr17	70217098	no
ATGCAAATATCTGTCTGAAA	ATGCAAATAaCaGTaTtAAATGG	4	GTTTCAGACAGATATTTGCATTGAGATAGTGT			chr17	70755459	no
ATGCAAATATCTGTCTGAAA	ATGCAcAgAgCTGTCTtAAAAGG	4	GTTTCAGACAGATATTTGCATTGAGATAGTGT			chr17	79774219	no
ATGCAAATATCTGTCTGAAA	ATGCAAATgcCTGgtTGAAATGG	4	GTTTCAGACAGATATTTGCATTGAGATAGTGT			chr17	80409593	no
ATGCAAATATCTGTCTGAAA	AgatAAATATCTGTCTGAAgTGG	4	GTTTCAGACAGATATTTGCATTGAGATAGTGT			chr10	4139253	no
ATGCAAATATCTGTCTGAAA	ATGCAAAaATCgaTtTGAAATGG	4	GTTTCAGACAGATATTTGCATTGAGATAGTGT			chr10	9164720	no
ATGCAAATATCTGTCTGAAA	ATaCAAATATgTtTtTGAAACGG	4	GTTTCAGACAGATATTTGCATTGAGATAGTGT	GTTTCAaAaAcATATTTGtATTtAGcTAtcta	5	chr10	15167073	yes	NMT2	2kb downstream TSS
ATGCAAATATCTGTCTGAAA	ATGCAAAcATCTcTtTGAgAGGG	4	GTTTCAGACAGATATTTGCATTGAGATAGTGT			chr10	21759924	no
ATGCAAATATCTGTCTGAAA	ATtCAAATATCTGTCaatAAAGG	4	GTTTCAGACAGATATTTGCATTGAGATAGTGT			chr10	21968039	no
ATGCAAATATCTGTCTGAAA	ATGCtAATAgaTGgCTGAAAAGG	4	GTTTCAGACAGATATTTGCATTGAGATAGTGT			chr10	23655007	no
ATGCAAATATCTGTCTGAAA	ATcaAAATAgCTGaCTGAAATGG	4	GTTTCAGACAGATATTTGCATTGAGATAGTGT			chr10	31645388	no
ATGCAAATATCTGTCTGAAA	ATGgAAATATCTGcCaGAAtAGG	4	GTTTCAGACAGATATTTGCATTGAGATAGTGT			chr10	53554025	no
ATGCAAATATCTGTCTGAAA	ATGCAgATATCTtgaTGAAACGG	4	GTTTCAGACAGATATTTGCATTGAGATAGTGT			chr10	60934781	no
ATGCAAATATCTGTCTGAAA	ATGCAAATATaTGcaaGAAAGGG	4	GTTTCAGACAGATATTTGCATTGAGATAGTGT			chr10	61875449	no
ATGCAAATATCTGTCTGAAA	tTGCcAATtTCTtTCTGAAAAGG	4	GTTTCAGACAGATATTTGCATTGAGATAGTGT			chr10	72404767	no
ATGCAAATATCTGTCTGAAA	ATGCAAATATCTcTaTcAAgTGG	4	GTTTCAGACAGATATTTGCATTGAGATAGTGT			chr10	73206459	no
ATGCAAATATCTGTCTGAAA	ATtCcAATAgCTGTCTGAAcAGG	4	GTTTCAGACAGATATTTGCATTGAGATAGTGT			chr10	81004327	no
ATGCAAATATCTGTCTGAAA	ATGCAAATgcCTGgtTGAAATGG	4	GTTTCAGACAGATATTTGCATTGAGATAGTGT			chr10	84169930	no
ATGCAAATATCTGTCTGAAA	ATGCAAATtTgTGTCaGAgAGGG	4	GTTTCAGACAGATATTTGCATTGAGATAGTGT			chr10	95722040	no
ATGCAAATATCTGTCTGAAA	ATGCAAATgcCTGgtTGAAATGG	4	GTTTCAGACAGATATTTGCATTGAGATAGTGT			chr10	97559379	no
ATGCAAATATCTGTCTGAAA	ATGCAAATgTCTtcCaGAAAGGG	4	GTTTCAGACAGATATTTGCATTGAGATAGTGT			chr10	101858619	no
ATGCAAATATCTGTCTGAAA	ATGtAAAaATCTGTCTGccAAGG	4	GTTTCAGACAGATATTTGCATTGAGATAGTGT			chr10	109260008	no
ATGCAAATATCTGTCTGAAA	ATGCAAtTtTCTGgCTaAAAGGG	4	GTTTCAGACAGATATTTGCATTGAGATAGTGT			chr10	114460049	no
ATGCAAATATCTGTCTGAAA	AaGCAtATATCTGagTGAAAAGG	4	GTTTCAGACAGATATTTGCATTGAGATAGTGT			chr10	131255295	no
ATGCAAATATCTGTCTGAAA	ATtCtAAaATCTaTCTGAAAAGG	4	GTTTCAGACAGATATTTGCATTGAGATAGTGT			chr6	9385672	no
ATGCAAATATCTGTCTGAAA	ATGCAAATtTCaGTaTcAAATGG	4	GTTTCAGACAGATATTTGCATTGAGATAGTGT			chr6	15076174	no
ATGCAAATATCTGTCTGAAA	AaGCAAAggTCTGTCaGAAAGGG	4	GTTTCAGACAGATATTTGCATTGAGATAGTGT			chr6	26581467	no
ATGCAAATATCTGTCTGAAA	ATGgAAATgTCTGTCTGggAGGG	4	GTTTCAGACAGATATTTGCATTGAGATAGTGT			chr6	35435816	no
ATGCAAATATCTGTCTGAAA	AgGCAtATgTCTGcCTGAAATGG	4	GTTTCAGACAGATATTTGCATTGAGATAGTGT			chr6	37334363	no
ATGCAAATATCTGTCTGAAA	ATGCAAAgATCTGTCTtctATGG	4	GTTTCAGACAGATATTTGCATTGAGATAGTGT			chr6	38136438	no
ATGCAAATATCTGTCTGAAA	ATGtAtATATtTGTCTcAAAAGG	4	GTTTCAGACAGATATTTGCATTGAGATAGTGT			chr6	40207317	no
ATGCAAATATCTGTCTGAAA	AcGCAAAacTCTGTgTGAAAAGG	4	GTTTCAGACAGATATTTGCATTGAGATAGTGT			chr6	43468857	no
ATGCAAATATCTGTCTGAAA	ATGCAAATcaCTGTggGAAATGG	4	GTTTCAGACAGATATTTGCATTGAGATAGTGT			chr6	47851430	no
ATGCAAATATCTGTCTGAAA	ATGCAAATgcCTGgtTGAAATGG	4	GTTTCAGACAGATATTTGCATTGAGATAGTGT			chr6	74470689	no
ATGCAAATATCTGTCTGAAA	ATGCAAATAgCTGTgTGgcAAGG	4	GTTTCAGACAGATATTTGCATTGAGATAGTGT			chr6	75374985	no
ATGCAAATATCTGTCTGAAA	cTGCAAATATCTtTaaGAAATGG	4	GTTTCAGACAGATATTTGCATTGAGATAGTGT			chr6	77142126	no
ATGCAAATATCTGTCTGAAA	ATGCAAATgcCTGgtTGAAACGG	4	GTTTCAGACAGATATTTGCATTGAGATAGTGT			chr6	111288095	no
ATGCAAATATCTGTCTGAAA	ATGaAAgTATCTGTtTcAAAAGG	4	GTTTCAGACAGATATTTGCATTGAGATAGTGT			chr6	120796579	no
ATGCAAATATCTGTCTGAAA	ATGCAAATAgCTGcagGAAATGG	4	GTTTCAGACAGATATTTGCATTGAGATAGTGT			chr6	129344529	no
ATGCAAATATCTGTCTGAAA	ATaCtAAcATCTGTCTGAAtGGG	4	GTTTCAGACAGATATTTGCATTGAGATAGTGT			chr6	129360536	no
ATGCAAATATCTGTCTGAAA	ATGCAAATATCaGgCTGtAcTGG	4	GTTTCAGACAGATATTTGCATTGAGATAGTGT			chr6	140123793	no
ATGCAAATATCTGTCTGAAA	ATGCAtgaATCTGTCTGAAgGGG	4	GTTTCAGACAGATATTTGCATTGAGATAGTGT			chr6	156317392	no
ATGCAAATATCTGTCTGAAA	ATtCAAATATgacTCTGAAAAGG	4	GTTTCAGACAGATATTTGCATTGAGATAGTGT			chr14	19201174	no
ATGCAAATATCTGTCTGAAA	AgGCAAATtcCTGTCTcAAAAGG	4	GTTTCAGACAGATATTTGCATTGAGATAGTGT	tTTTGAGACAGgaATTTGCcTggtGcctgTga	5	chr14	23323322	yes	PABPN1	1.5kb downstream TSS
ATGCAAATATCTGTCTGAAA	ATGatAATATCTGcCTcAAAGGG	4	GTTTCAGACAGATATTTGCATTGAGATAGTGT			chr14	32604694	no
ATGCAAATATCTGTCTGAAA	tTGaAAATcTCTGTCaGAAAAGG	4	GTTTCAGACAGATATTTGCATTGAGATAGTGT			chr14	32775922	no
ATGCAAATATCTGTCTGAAA	tTGCAAATATaTaTCTGAgAAGG	4	GTTTCAGACAGATATTTGCATTGAGATAGTGT			chr14	35217049	no
ATGCAAATATCTGTCTGAAA	cTGCAAAcATCTGTCTtAtATGG	4	GTTTCAGACAGATATTTGCATTGAGATAGTGT			chr14	54198489	no
ATGCAAATATCTGTCTGAAA	ATGCAAATATCTcTagGAAgTGG	4	GTTTCAGACAGATATTTGCATTGAGATAGTGT			chr14	54241957	no
ATGCAAATATCTGTCTGAAA	ATtCAAAcATgTGcCTGAAAGGG	4	GTTTCAGACAGATATTTGCATTGAGATAGTGT			chr14	58133616	no
ATGCAAATATCTGTCTGAAA	ATGgAAAgATtTcTCTGAAAAGG	4	GTTTCAGACAGATATTTGCATTGAGATAGTGT			chr14	84295943	no
ATGCAAATATCTGTCTGAAA	AcaCAAAcAaCTGTCTGAAAAGG	4	GTTTCAGACAGATATTTGCATTGAGATAGTGT			chr14	88401998	no
ATGCAAATATCTGTCTGAAA	ATGCAAATActTGgCTGgAATGG	4	GTTTCAGACAGATATTTGCATTGAGATAGTGT			chr14	101322207	no
ATGCAAATATCTGTCTGAAA	cTGCAAATcTCTGTCTGAtgAGG	4	GTTTCAGACAGATATTTGCATTGAGATAGTGT			chr20	4876951	no
ATGCAAATATCTGTCTGAAA	ATaCAAATATaTcTCTGgAAAGG	4	GTTTCAGACAGATATTTGCATTGAGATAGTGT			chr20	8824259	no
ATGCAAATATCTGTCTGAAA	ATGaAAATATCctgCTGAAAAGG	4	GTTTCAGACAGATATTTGCATTGAGATAGTGT			chr20	9073901	no
ATGCAAATATCTGTCTGAAA	ATGCAAATgcCTGgtTGAAATGG	4	GTTTCAGACAGATATTTGCATTGAGATAGTGT			chr20	15983803	no
ATGCAAATATCTGTCTGAAA	cTGCAAATAcCTGTaTGAAtTGG	4	GTTTCAGACAGATATTTGCATTGAGATAGTGT			chr20	17548490	no
ATGCAAATATCTGTCTGAAA	ATGCAAAgAaCTGgCTGAgAAGG	4	GTTTCAGACAGATATTTGCATTGAGATAGTGT			chr20	33829289	no
ATGCAAATATCTGTCTGAAA	ATGtAAATAcCTGcaTGAAAGGG	4	GTTTCAGACAGATATTTGCATTGAGATAGTGT			chr20	52332083	no
ATGCAAATATCTGTCTGAAA	ATGCAAATtTCaGTCgGAcACGG	4	GTTTCAGACAGATATTTGCATTGAGATAGTGT			chr9	748868	no
ATGCAAATATCTGTCTGAAA	ATttAAATATCTGTtTGtAAAGG	4	GTTTCAGACAGATATTTGCATTGAGATAGTGT			chr9	15206191	no
ATGCAAATATCTGTCTGAAA	ATGCAgATATCTtTaTGAgATGG	4	GTTTCAGACAGATATTTGCATTGAGATAGTGT			chr9	31442093	no
ATGCAAATATCTGTCTGAAA	ATGCAtAaATaTGTCTGgAAAGG	4	GTTTCAGACAGATATTTGCATTGAGATAGTGT			chr9	97071508	no
ATGCAAATATCTGTCTGAAA	cTGCAAATtaCTtTCTGAAATGG	4	GTTTCAGACAGATATTTGCATTGAGATAGTGT			chr9	112049661	no
ATGCAAATATCTGTCTGAAA	ATGCAAcTAgCTGaCTGAtATGG	4	GTTTCAGACAGATATTTGCATTGAGATAGTGT			chr9	112970770	no
ATGCAAATATCTGTCTGAAA	ATGCcAATcaCTaTCTGAAAGGG	4	GTTTCAGACAGATATTTGCATTGAGATAGTGT			chr9	113975232	no
ATGCAAATATCTGTCTGAAA	ATGCAAAgAaCaaTCTGAAAAGG	4	GTTTCAGACAGATATTTGCATTGAGATAGTGT			chr9	135916883	no
ATGCAAATATCTGTCTGAAA	ATGgAAAaATCTaTCTGAAtGGG	4	GTTTCAGACAGATATTTGCATTGAGATAGTGT			chrX	18172390	no
ATGCAAATATCTGTCTGAAA	tTGCAAtTATaTGTCaGAAAAGG	4	GTTTCAGACAGATATTTGCATTGAGATAGTGT			chrX	27456882	no
ATGCAAATATCTGTCTGAAA	ATGgAAATATCTGcCTcAtAAGG	4	GTTTCAGACAGATATTTGCATTGAGATAGTGT			chrX	30695674	no
ATGCAAATATCTGTCTGAAA	AaGaAAATgTCTGTgTGAAAAGG	4	GTTTCAGACAGATATTTGCATTGAGATAGTGT			chrX	32352224	no
ATGCAAATATCTGTCTGAAA	ATGCAAATATtTtTCaGAgAGGG	4	GTTTCAGACAGATATTTGCATTGAGATAGTGT			chrX	38907975	no
ATGCAAATATCTGTCTGAAA	ATaaAAATATCTtTCTtAAATGG	4	GTTTCAGACAGATATTTGCATTGAGATAGTGT			chrX	49985251	no
ATGCAAATATCTGTCTGAAA	ATGCAAgacTCTGTCTcAAAAGG	4	GTTTCAGACAGATATTTGCATTGAGATAGTGT			chrX	72451208	no
ATGCAAATATCTGTCTGAAA	ATGCAAATATCTGTaacAAgTGG	4	GTTTCAGACAGATATTTGCATTGAGATAGTGT			chrX	85436064	no
ATGCAAATATCTGTCTGAAA	ATGCAcATATaTtTCTcAAAAGG	4	GTTTCAGACAGATATTTGCATTGAGATAGTGT			chrX	92413487	no
ATGCAAATATCTGTCTGAAA	ATGCAAATAgCTGgCTtAAcTGG	4	GTTTCAGACAGATATTTGCATTGAGATAGTGT			chrX	114222650	no
ATGCAAATATCTGTCTGAAA	gTGCAAtTATtTGTCTGcAAGGG	4	GTTTCAGACAGATATTTGCATTGAGATAGTGT			chrX	123802176	no
ATGCAAATATCTGTCTGAAA	ATGaAAAgATCTcTCTGAAtGGG	4	GTTTCAGACAGATATTTGCATTGAGATAGTGT			chrX	147055476	no
ATGCAAATATCTGTCTGAAA	ATGCAAATgTgTGTgTaAAATGG	4	GTTTCAGACAGATATTTGCATTGAGATAGTGT			chrX	155400425	no
ATGCAAATATCTGTCTGAAA	ATaCAAATATCTGgaaGAAATGG	4	GTTTCAGACAGATATTTGCATTGAGATAGTGT			chr18	9384365	no
ATGCAAATATCTGTCTGAAA	tTGCAAAcATCTGTtTGgAATGG	4	GTTTCAGACAGATATTTGCATTGAGATAGTGT			chr18	9972329	no
ATGCAAATATCTGTCTGAAA	ATGCAAATgcCTGgCTGgAATGG	4	GTTTCAGACAGATATTTGCATTGAGATAGTGT			chr18	43509893	no
ATGCAAATATCTGTCTGAAA	ATGCAAcTATtTGTtTaAAATGG	4	GTTTCAGACAGATATTTGCATTGAGATAGTGT			chr18	43863042	no
ATGCAAATATCTGTCTGAAA	ATGgAAATgTCTtTCaGAAAAGG	4	GTTTCAGACAGATATTTGCATTGAGATAGTGT			chr18	46360519	no
ATGCAAATATCTGTCTGAAA	ATagAAATATaTGTCTGgAAAGG	4	GTTTCAGACAGATATTTGCATTGAGATAGTGT			chr18	50540558	no
ATGCAAATATCTGTCTGAAA	ATGCAAATgTCTGatTGcAATGG	4	GTTTCAGACAGATATTTGCATTGAGATAGTGT			chr18	51372143	no
ATGCAAATATCTGTCTGAAA	gTGCAAATtTCTGTaTGcAAAGG	4	GTTTCAGACAGATATTTGCATTGAGATAGTGT			chr18	53210569	no
ATGCAAATATCTGTCTGAAA	ATGCAAATgTCTaTtTtAAAAGG	4	GTTTCAGACAGATATTTGCATTGAGATAGTGT			chr18	70145820	no
ATGCAAATATCTGTCTGAAA	ATGCAAATAcCTGgCTagAATGG	4	GTTTCAGACAGATATTTGCATTGAGATAGTGT			chr11	4462965	no
ATGCAAATATCTGTCTGAAA	ATGaAAAaATCTtTCaGAAAGGG	4	GTTTCAGACAGATATTTGCATTGAGATAGTGT			chr11	6643288	no
ATGCAAATATCTGTCTGAAA	ATGCAAAcATgTaaCTGAAAGGG	4	GTTTCAGACAGATATTTGCATTGAGATAGTGT			chr11	7063997	no
ATGCAAATATCTGTCTGAAA	ATGCAAATATCTGTagcAAgTGG	4	GTTTCAGACAGATATTTGCATTGAGATAGTGT			chr11	22065776	no
ATGCAAATATCTGTCTGAAA	ATGCAAATATCTtatTcAAAAGG	4	GTTTCAGACAGATATTTGCATTGAGATAGTGT			chr11	22762519	no
ATGCAAATATCTGTCTGAAA	ATagAAATATgTGTgTGAAATGG	4	GTTTCAGACAGATATTTGCATTGAGATAGTGT			chr11	38435988	no
ATGCAAATATCTGTCTGAAA	ATtCAAATATtTtgCTGAAATGG	4	GTTTCAGACAGATATTTGCATTGAGATAGTGT			chr11	49022817	no
ATGCAAATATCTGTCTGAAA	AaGtAAAaATgTGTCTGAAAAGG	4	GTTTCAGACAGATATTTGCATTGAGATAGTGT			chr11	49578283	no
ATGCAAATATCTGTCTGAAA	ATGtcAATgTCaGTCTGAAAAGG	4	GTTTCAGACAGATATTTGCATTGAGATAGTGT			chr11	57936696	no
ATGCAAATATCTGTCTGAAA	tTGCAttTATCTGTCTGtAAAGG	4	GTTTCAGACAGATATTTGCATTGAGATAGTGT			chr11	68177723	no
ATGCAAATATCTGTCTGAAA	ATGCAAATtTCTGTagcAAATGG	4	GTTTCAGACAGATATTTGCATTGAGATAGTGT			chr11	72507337	no
ATGCAAATATCTGTCTGAAA	ATGCAAATgcCTGgtTGAAATGG	4	GTTTCAGACAGATATTTGCATTGAGATAGTGT			chr11	81954051	no
ATGCAAATATCTGTCTGAAA	ATGaAAATATCTGTgaGAcATGG	4	GTTTCAGACAGATATTTGCATTGAGATAGTGT			chr11	89171098	no
ATGCAAATATCTGTCTGAAA	ATtCAAATATtTtgCTGAAATGG	4	GTTTCAGACAGATATTTGCATTGAGATAGTGT			chr11	89813237	no
ATGCAAATATCTGTCTGAAA	ATtaAAATgTCTGgCTGAAAAGG	4	GTTTCAGACAGATATTTGCATTGAGATAGTGT			chr11	92972945	no
ATGCAAATATCTGTCTGAAA	ATGtAtATATgTGTaTGAAATGG	4	GTTTCAGACAGATATTTGCATTGAGATAGTGT			chr11	97260569	no
ATGCAAATATCTGTCTGAAA	AaGCAtATATgTGTCTGtAAGGG	4	GTTTCAGACAGATATTTGCATTGAGATAGTGT			chr11	105314736	no
ATGCAAATATCTGTCTGAAA	AaGCAAATggCTGTCTGAgAAGG	4	GTTTCAGACAGATATTTGCATTGAGATAGTGT			chr11	110578245	no
ATGCAAATATCTGTCTGAAA	ATGCAAATAaaTGTgTGcAATGG	4	GTTTCAGACAGATATTTGCATTGAGATAGTGT			chr11	134091748	no
ATGCAAATATCTGTCTGAAA			GTTTCAGACAGATATTTGCATTGAGATAGTGT			chr8	177567	no
ATGCAAATATCTGTCTGAAA			GTTTCAGACAGATATTTGCATTGAGATAGTGT			chr8	41179859	no
ATGCAAATATCTGTCTGAAA			GTTTCAGACAGATATTTGCATTGAGATAGTGT			chr8	63383825	no
ATGCAAATATCTGTCTGAAA			GTTTCAGACAGATATTTGCATTGAGATAGTGT			chr8	101768395	no
ATGCAAATATCTGTCTGAAA			GTTTCAGACAGATATTTGCATTGAGATAGTGT			chr8	110934186	no
ATGCAAATATCTGTCTGAAA			GTTTCAGACAGATATTTGCATTGAGATAGTGT			chr8	121753386	no
ATGCAAATATCTGTCTGAAA			GTTTCAGACAGATATTTGCATTGAGATAGTGT			chr12	29180556	no
ATGCAAATATCTGTCTGAAA			GTTTCAGACAGATATTTGCATTGAGATAGTGT			chr12	58749836	no
ATGCAAATATCTGTCTGAAA			GTTTCAGACAGATATTTGCATTGAGATAGTGT			chr12	65365704	no
ATGCAAATATCTGTCTGAAA			GTTTCAGACAGATATTTGCATTGAGATAGTGT			chr12	69126651	no
ATGCAAATATCTGTCTGAAA			GTTTCAGACAGATATTTGCATTGAGATAGTGT			chr12	80533678	no
ATGCAAATATCTGTCTGAAA			GTTTCAGACAGATATTTGCATTGAGATAGTGT			chr3	33393264	no
ATGCAAATATCTGTCTGAAA			GTTTCAGACAGATATTTGCATTGAGATAGTGT			chr3	39095230	no
ATGCAAATATCTGTCTGAAA			GTTTCAGACAGATATTTGCATTGAGATAGTGT			chr3	138976796	no
ATGCAAATATCTGTCTGAAA			GTTTCAGACAGATATTTGCATTGAGATAGTGT			chr3	140238215	no
ATGCAAATATCTGTCTGAAA			GTTTCAGACAGATATTTGCATTGAGATAGTGT			chr7	50028957	no
ATGCAAATATCTGTCTGAAA			GTTTCAGACAGATATTTGCATTGAGATAGTGT			chr7	53672605	no
ATGCAAATATCTGTCTGAAA			GTTTCAGACAGATATTTGCATTGAGATAGTGT			chr7	57422779	no
ATGCAAATATCTGTCTGAAA			GTTTCAGACAGATATTTGCATTGAGATAGTGT			chr7	64179968	no
ATGCAAATATCTGTCTGAAA			GTTTCAGACAGATATTTGCATTGAGATAGTGT			chr7	103937150	no
ATGCAAATATCTGTCTGAAA			GTTTCAGACAGATATTTGCATTGAGATAGTGT			chr7	148080879	no
ATGCAAATATCTGTCTGAAA	AgGCAAATAcCTGaCTcAAAGGG	4	GTTTCAGACAGATATTTGCATTGAGATAGTGT	cTTTgAGtCAGaTATTTGCcTTGctAatcTtT	4	chr7	150448641	yes	LINC00996	0.5kb upstream TSS	CTCF,ETS1,SMARCA4,GIMAP8	CTCF binding site
ATGCAAATATCTGTCTGAAA			GTTTCAGACAGATATTTGCATTGAGATAGTGT			chr4	6740426	no
ATGCAAATATCTGTCTGAAA			GTTTCAGACAGATATTTGCATTGAGATAGTGT			chr4	23404762	no
ATGCAAATATCTGTCTGAAA			GTTTCAGACAGATATTTGCATTGAGATAGTGT			chr4	115155250	no
ATGCAAATATCTGTCTGAAA			GTTTCAGACAGATATTTGCATTGAGATAGTGT			chr4	128758173	no
ATGCAAATATCTGTCTGAAA			GTTTCAGACAGATATTTGCATTGAGATAGTGT			chr4	142447502	no
ATGCAAATATCTGTCTGAAA			GTTTCAGACAGATATTTGCATTGAGATAGTGT			chr4	147286177	no
ATGCAAATATCTGTCTGAAA			GTTTCAGACAGATATTTGCATTGAGATAGTGT			chr4	154327443	no
ATGCAAATATCTGTCTGAAA			GTTTCAGACAGATATTTGCATTGAGATAGTGT			chr4	186525405	no
ATGCAAATATCTGTCTGAAA			GTTTCAGACAGATATTTGCATTGAGATAGTGT			chr5	164865749	no
ATGCAAATATCTGTCTGAAA			GTTTCAGACAGATATTTGCATTGAGATAGTGT			chr16	22867885	no
ATGCAAATATCTGTCTGAAA			GTTTCAGACAGATATTTGCATTGAGATAGTGT			chr16	72687058	no
ATGCAAATATCTGTCTGAAA			GTTTCAGACAGATATTTGCATTGAGATAGTGT			chr1	21862670	no
ATGCAAATATCTGTCTGAAA			GTTTCAGACAGATATTTGCATTGAGATAGTGT			chr1	52586181	no
ATGCAAATATCTGTCTGAAA			GTTTCAGACAGATATTTGCATTGAGATAGTGT			chr1	166250842	no
ATGCAAATATCTGTCTGAAA			GTTTCAGACAGATATTTGCATTGAGATAGTGT			chr13	22336646	no
ATGCAAATATCTGTCTGAAA			GTTTCAGACAGATATTTGCATTGAGATAGTGT			chr13	73937481	no
ATGCAAATATCTGTCTGAAA			GTTTCAGACAGATATTTGCATTGAGATAGTGT			chr13	77861499	no
ATGCAAATATCTGTCTGAAA	ATaaAAAgAaCTGTCaGAAAAGG	5	GTTTCAGACAGATATTTGCATTGAGATAGTGT	tTTTCtGACAGtTcTTattATTGAtcTAagaa	4	chr2	55281431	yes	PRORSD1P	1kb upstream TSS
ATGCAAATATCTGTCTGAAA			GTTTCAGACAGATATTTGCATTGAGATAGTGT			chr2	144494485	no
ATGCAAATATCTGTCTGAAA			GTTTCAGACAGATATTTGCATTGAGATAGTGT			chr2	183006103	no
ATGCAAATATCTGTCTGAAA			GTTTCAGACAGATATTTGCATTGAGATAGTGT			chr22	47082947	no
ATGCAAATATCTGTCTGAAA			GTTTCAGACAGATATTTGCATTGAGATAGTGT			chr19	19024880	no
ATGCAAATATCTGTCTGAAA			GTTTCAGACAGATATTTGCATTGAGATAGTGT			chr19	46502267	no
ATGCAAATATCTGTCTGAAA			GTTTCAGACAGATATTTGCATTGAGATAGTGT			chr21	22511641	no
ATGCAAATATCTGTCTGAAA			GTTTCAGACAGATATTTGCATTGAGATAGTGT			chr15	49031546	no
ATGCAAATATCTGTCTGAAA			GTTTCAGACAGATATTTGCATTGAGATAGTGT			chrY	17641974	no
ATGCAAATATCTGTCTGAAA			GTTTCAGACAGATATTTGCATTGAGATAGTGT			chrY	18264007	no
ATGCAAATATCTGTCTGAAA			GTTTCAGACAGATATTTGCATTGAGATAGTGT			chr17	29833964	no
ATGCAAATATCTGTCTGAAA			GTTTCAGACAGATATTTGCATTGAGATAGTGT			chr17	40422995	no
ATGCAAATATCTGTCTGAAA			GTTTCAGACAGATATTTGCATTGAGATAGTGT			chr10	53554023	no
ATGCAAATATCTGTCTGAAA			GTTTCAGACAGATATTTGCATTGAGATAGTGT			chr6	68264074	no
ATGCAAATATCTGTCTGAAA			GTTTCAGACAGATATTTGCATTGAGATAGTGT			chr6	99467137	no
ATGCAAATATCTGTCTGAAA			GTTTCAGACAGATATTTGCATTGAGATAGTGT			chr6	162261581	no
ATGCAAATATCTGTCTGAAA			GTTTCAGACAGATATTTGCATTGAGATAGTGT			chr14	90692643	no
ATGCAAATATCTGTCTGAAA			GTTTCAGACAGATATTTGCATTGAGATAGTGT			chr14	100600977	no
ATGCAAATATCTGTCTGAAA			GTTTCAGACAGATATTTGCATTGAGATAGTGT			chr20	43722124	no
ATGCAAATATCTGTCTGAAA			GTTTCAGACAGATATTTGCATTGAGATAGTGT			chr20	48286183	no
ATGCAAATATCTGTCTGAAA			GTTTCAGACAGATATTTGCATTGAGATAGTGT			chr9	95939391	no
ATGCAAATATCTGTCTGAAA			GTTTCAGACAGATATTTGCATTGAGATAGTGT			chr9	102873482	no
ATGCAAATATCTGTCTGAAA			GTTTCAGACAGATATTTGCATTGAGATAGTGT			chr9	104451470	no
ATGCAAATATCTGTCTGAAA			GTTTCAGACAGATATTTGCATTGAGATAGTGT			chr18	46360519	no
ATGCAAATATCTGTCTGAAA			GTTTCAGACAGATATTTGCATTGAGATAGTGT			chr11	5250016	no
ATGCAAATATCTGTCTGAAA			GTTTCAGACAGATATTTGCATTGAGATAGTGT			chr11	5254940	no
ATGCAAATATCTGTCTGAAA			GTTTCAGACAGATATTTGCATTGAGATAGTGT			chr11	6643288	no
ATGCAAATATCTGTCTGAAA			GTTTCAGACAGATATTTGCATTGAGATAGTGT			chr11	19577625	no
ATGCAAATATCTGTCTGAAA			GTTTCAGACAGATATTTGCATTGAGATAGTGT			chr11	38435988	no
ATGCAAATATCTGTCTGAAA			GTTTCAGACAGATATTTGCATTGAGATAGTGT			chr11	57775658	no
ATGCAAATATCTGTCTGAAA			GTTTCAGACAGATATTTGCATTGAGATAGTGT			chr11	84717186	no
ATGCAAATATCTGTCTGAAA			GTTTCAGACAGATATTTGCATTGAGATAGTGT			chr11	89171096	no
ATGCAAATATCTGTCTGAAA			GTTTCAGACAGATATTTGCATTGAGATAGTGT			chr11	110578243	no
ATGCAAATATCTGTCTGAAA			GTTTCAGACAGATATTTGCATTGAGATAGTGT			chr8	953779	no
ATGCAAATATCTGTCTGAAA			GTTTCAGACAGATATTTGCATTGAGATAGTGT			chr12	59789972	no
ATGCAAATATCTGTCTGAAA			GTTTCAGACAGATATTTGCATTGAGATAGTGT			chr12	112730716	no
ATGCAAATATCTGTCTGAAA			GTTTCAGACAGATATTTGCATTGAGATAGTGT			chr3	65715627	no
ATGCAAATATCTGTCTGAAA			GTTTCAGACAGATATTTGCATTGAGATAGTGT			chr3	106298334	no
ATGCAAATATCTGTCTGAAA			GTTTCAGACAGATATTTGCATTGAGATAGTGT			chr4	61493294	no
ATGCAAATATCTGTCTGAAA			GTTTCAGACAGATATTTGCATTGAGATAGTGT			chr5	130773203	no
ATGCAAATATCTGTCTGAAA			GTTTCAGACAGATATTTGCATTGAGATAGTGT			chr5	180095132	no
ATGCAAATATCTGTCTGAAA			GTTTCAGACAGATATTTGCATTGAGATAGTGT			chr16	61939794	no
ATGCAAATATCTGTCTGAAA			GTTTCAGACAGATATTTGCATTGAGATAGTGT			chr16	76387990	no
ATGCAAATATCTGTCTGAAA			GTTTCAGACAGATATTTGCATTGAGATAGTGT			chr2	134050516	no
ATGCAAATATCTGTCTGAAA			GTTTCAGACAGATATTTGCATTGAGATAGTGT			chr2	196465711	no
ATGCAAATATCTGTCTGAAA			GTTTCAGACAGATATTTGCATTGAGATAGTGT			chr21	28115028	no
ATGCAAATATCTGTCTGAAA			GTTTCAGACAGATATTTGCATTGAGATAGTGT			chr15	26476911	no
ATGCAAATATCTGTCTGAAA			GTTTCAGACAGATATTTGCATTGAGATAGTGT			chr15	79562972	no
ATGCAAATATCTGTCTGAAA			GTTTCAGACAGATATTTGCATTGAGATAGTGT			chrY	10686744	no
ATGCAAATATCTGTCTGAAA			GTTTCAGACAGATATTTGCATTGAGATAGTGT			chr17	30891000	no
ATGCAAATATCTGTCTGAAA			GTTTCAGACAGATATTTGCATTGAGATAGTGT			chr10	116115701	no
ATGCAAATATCTGTCTGAAA			GTTTCAGACAGATATTTGCATTGAGATAGTGT			chr9	748866	no
ATGCAAATATCTGTCTGAAA			GTTTCAGACAGATATTTGCATTGAGATAGTGT			chr9	5522778	no
ATGCAAATATCTGTCTGAAA			GTTTCAGACAGATATTTGCATTGAGATAGTGT			chr9	108706243	no
ATGCAAATATCTGTCTGAAA			GTTTCAGACAGATATTTGCATTGAGATAGTGT			chrX	16152611	no
ATGCAAATATCTGTCTGAAA			GTTTCAGACAGATATTTGCATTGAGATAGTGT			chr18	46875712	no
ATGCAAATATCTGTCTGAAA			GTTTCAGACAGATATTTGCATTGAGATAGTGT			chr18	53234938	no
ATGCAAATATCTGTCTGAAA			GTTTCAGACAGATATTTGCATTGAGATAGTGT			chr11	41903654	no
ATGCAAATATCTGTCTGAAA			GTTTCAGACAGATATTTGCATTGAGATAGTGT			chr11	134239977	no
