# Supplementary material for: Repurposing type I–F CRISPR–Cas system as a transcriptional activation tool in human cells
Source: Nat Commun. 2020 Jun 19;11:3136. doi: 10.1038/s41467-020-16880-8 (PMC7305327; doi:10.1038/s41467-020-16880-8)
Supplement: Supplementary file 13 — Source Data [file 41467_2020_16880_MOESM13_ESM.xlsx]

## Sheet: Figure 1b
Figure 1b

## Sheet: Figure 1c
	Figure 1c

## Sheet: Figure 1e
Figure 1e
		Ctrl			1243-VPR			1234-VPR			1342-VPR			3241-VPR
	GFP positive cell%	0.09	0.06	0.13	11.66	11.98	11.08	8.49	11.01	7.09	2.51	0.05	0.11	9.86	10	8.14

## Sheet: Figure 1f
Figure 1f
		Ctrl			567-VPR			576-VPR			675-VPR
	GFP positive cell%	0.25	0.25	0.23	0.27	0.135	0.24	0.236667	0.21	0.11	0.366667	0.195	0.14

## Sheet: Figure 1g
Figure 1g
	Ctrl			1234-VPR			Csy1-VPR			Csy2-VPR			Csy3-VPR			Csy4-VPR
GFP positive cell%	0.07	0.09	0.11	8.28	16.13	12.06	7.33	12.11	9.26	8.67	8.2	9.41	15.56	25.56	22.58	4.46	5.94	6.03

## Sheet: Figure 2a
Figure 2a
		Ctrl	Csy1-VPR	Csy2-VPR	Csy3-VPR	Csy4-VPR
	repeat1	0.81777	1.16455	0.812121	13.5928	0.849548
	repeat2	1.71091	1.20144	0.397704	21.2555	1.40909
	repeat3	0.471316	0.873432	0.326412	10.0545	0.706993

## Sheet: Figure 2b
Figure 2b
	HBB	Ctrl	-500	-400	-300	-200	-100
	repeat1	0.728617		1.95418	15.5974	27.4088	8.79429
	repeat2	1.25983		3.69754	25.338	35.6682	26.3531
	repeat3	1.01155		1.01859	4.44824	8.75374	2.54306
	SOX2	Ctrl	-100	-200	-300	-400	-500
	repeat1	0.84102	0.699087	3.11712	1.70158	0.937492	1.4779
	repeat2	1.06453	0.797494	3.27209	1.53355	0.793817	1.4779
	repeat3	1.09445	0.808626	2.8093	1.34432	0.85671	1.59499
	IL1B	Ctrl	-100	-200	-300	-400	-500
	repeat1	1.51879	213.721	5.47523	16.3693	24.5262	12.9026
	repeat2	0.377074	209.323	5.47523	28.1082	22.7257	15.2378
	repeat3	1.10414	186.055	10.0069	20.0138	20.4816	13.1737
	HBG	Ctrl	-100	-200	-300	-400	-500
	repeat1	0.801377	8.9624	12.3282	1.49197	1.25459	2.12956
	repeat2	1.1412	8.83901	12.4139	1.7866	0.950803	1.90601
	repeat3	1.05742	7.91114	11.2659	1.69023	1.50235	2.11485
	OCT4	Ctrl	-100	-200	-300	-400	-500
	repeat1	0.924795	1.00269	1.75792	0.931228	1.37924	1.1598
	repeat2	1.07714	1.06723	1.81992	0.912063	1.26039	1.29583
	repeat3	0.998065	1.05254	1.70985	0.924795	1.33226	1.39849
	IL1R2	Ctrl	-100	-200	-300	-400	-500
	repeat1	0.971191	1.66575	1.58319	1.08636	0.981348	1.5399
	repeat2	1.0776	1.65424	1.81861	1.03491	0.94792	1.2949
	repeat3	0.951204	1.8355	2.01788	1.26532	0.93487	1.39749

## Sheet: Figure 2d
Figure 2c
		Basal transcript level	Fold activation of all crRNAs
	OCT4	0.180491	1.04082
	OCT4	0.180491	1.76256
	OCT4	0.180491	0.922695
	OCT4	0.180491	1.32396
	OCT4	0.180491	1.2847
	SOX2	1	0.768402
	SOX2	1	3.06617
	SOX2	1	1.52649
	SOX2	1	0.862673
	SOX2	1	1.51693
	HBG	0.013602	8.57085
	HBG	0.013602	12.0026
	HBG	0.013602	1.65627
	HBG	0.013602	1.23592
	HBG	0.013602	2.05014
	IL1B	0.000686	203.033
	IL1B	0.000686	6.98578
	IL1B	0.000686	21.4971
	IL1B	0.000686	22.5778
	IL1B	0.000686	13.7714
	IL1R2	0.02936	1.7185
	IL1R2	0.02936	1.80656
	IL1R2	0.02936	1.12886
	IL1R2	0.02936	0.954713
	IL1R2	0.02936	1.41076
	HBB	0.000151	2.22344
	HBB	0.000151	15.1279
	HBB	0.000151	23.9436
	HBB	0.000151	12.5635

## Sheet: Figure 3b
Figure 3b
	HBB	Ctrl			PaeCascade-VPR			EcoCascade-VPR			dAsCas12a-VPR			dCas9-VPR
	Ctrl	2.86129	0.740549	0.471937
	HBB -244				6.00709	12.1819	4.48985	3.57184	2.38943	1.77358	0.82169	0.405189	0.452712	4.68051	4.64818	7.2434
	HBB -170				24.0284	117.512	28.5747	9.75855	7.19336	5.72258	13.9933	10.5317	5.68306	214.773	196.266	239.963

## Sheet: Figure 3c
Figure 3c
	HBG	Ctrl	PaeCascade-VPR	EcoCascade-VPR	dAsCas12a-VPR	dCas9-VPR
	repeat1	1.25411	6.52812	1.18236	2.2217	4.58419
	repeat2	1.05458	7.3191	2.21402	2.90123	1.98848
	repeat3	0.756109	8.17754	1.07674	2.09459	2.79271

[truncated: 17 more sheets: Figure 3d, Figure 3e, Figure 4a, Figure 4b, Figure 4c, Figure 5b, Figure 5c, Figure 6b, Figure 6d, Figure 7a, Figure 7b, Figure 7c, Supplementary Figure 2, Supplementary Figure 3b, Supplementary Figure 4b, Supplementary Figure 7a, Supplementary Figure 7b]
